# Supplementary material for: Complex body size trends in the evolution of sloths (Xenarthra: Pilosa)
Source: BMC Evol Biol. 2014 Sep 10;14:184. doi: 10.1186/s12862-014-0184-1 (PMC4243956; doi:10.1186/s12862-014-0184-1)
Supplement: Additional file 1: Table S1. — Data for the 57 sloth species used in this study. Family membership, body mass, first and last appearance events (FAE, LAE), and sources for body mass estimates are provided. Table S2. Evolutionary model structures and the estimated parameters for each. Evolutionary stasis occurs when a plesiomorphic mean and variance for the body size distribution do not change though time. Brownian motion indicates linear change through time in the variance of the distribution with no change in the mean, while driven trends describe distributions with constant variance and linear change in the mean. Trended walks are models that reconstruct linear change in both mean and variance through time. “***” indicates that the given parameter is not estimated for that particular model type (see: Finarelli and Goswami 2013 [8]). Table S3. Models descriptions, parameterizations and likelihoods. AICc scores were used to calculate the parameter-corrected likelihoods for each model. Table S4. Summary of model likelihoods and parameter estimates for the optimal model and the 8 models within 2LnL of the optimal score. Models are in order of descending likelihood, with the model numbers corresponding to those given in Table S3. *** indicates a parameter that was excluded from the particular submodel structure. Means are in Ln(kg) and variances are Ln(kg^2), while α and β are in Ln(kg)/My and Ln(kg^2)/My, respectively. Upper and lower CI's corresond to the 2LnL limit for submodel parameter estimates. See Methods. Table S5. Graphical summary of the inferred modes of evolution implied by the set of models within 2 log-likelihood units of the opimal model. As with Table S4, models are ordered in descending log-likelihood score. Table S6. Parameter estimates for sloth body size for the analysis excluding extant sloth species (Choleopus and Bradypus). Only two models were found within 2 LnL units of the optimal score. Model numbers correspond to the same structure from Table S3. [file 12862_2014_184_MOESM1_ESM.xlsx]

## Sheet: Table S1
Table S1. Data for the 57 sloth species used in this study. Family membership, body mass, first and last appearance events (FAE, LAE), and sources for body mass estimates are provided.
Species	Family/ Clade	FAE (Ma)	LAE (Ma)	Body mass (kg)	References
Choloepus didactylus	Megalonychidae	0.012	0	5.43	Croft 2000
Choloepus hoffmanni	Megalonychidae	0.012	0	5.37	Croft 2000, Silva and Downing 1995, Wetzel 1985, McNab 1985, Wootton 1987
Megalocnus rodens	Megalonychidae	0.126	0.012	50.15	White 1993
Megalonyx curvidens	Megalonychidae	10.7	7.2	185.05	McDonald 2005
Megalonyx jeffersonii	Megalonychidae	1	0.011405	1090.35	McDonald 2005
Megalonyx leptostomus	Megalonychidae	4.5	1.5	442.64	McDonald 2005
Megalonyx wheatleyi	Megalonychidae	1.8	0.012	595.93	McDonald 2005
Megalonyx sp.	Megalonychidae	11.3	0.0294	824.3	Fields 2010
Eucholoeops fronto	Megalonychidae	16.9	16.9	34	White 1993
Eucholoeops sp.	Megalonychidae	16.9	16.9	43.137	Croft 2000, Vizcaíno et al. 2006
Mesocnus torrei	Megalonychidae	2.588	0.012	25.3	White 1993
Miocnus antillensis	Megalonychidae	2.588	0.012	31.85	White 1993
Pliometanastes protistus	Megalonychidae	11	8.9	185.05	McDonald 2005
Pseudhapalops rutimeyeri	Megalonychidae	16.9	16.9	12.115	Croft 2000
Megalonychotherium atavus	Megalonychidae	16.9	16.9	8.761	Croft 2000
Nothropus sp.	Nothrotheriidae	2.588	0.781	100	Smith et al. 2003
Nothropus tarijense	Nothrotheriidae	2.588	0.781	1259.69	Croft 2000
Nothrotheriinae gen. et sp. nov.	Nothrotheriidae	12.8	12.8	7.367	Croft 2000
Nothrotherium sp.	Nothrotheriidae	0.781	0.012	83	McDonald 2012
Eremotherium eomigrans	Megatheriidae	1.6	0.4	2584.4	McDonald 2005
Eremotherium laurillardi	Megatheriidae	0.781	0.01002	3555.01	McDonald 2005
Eremotherium rusconii	Megatheriidae	2.3	0.012	3000	Stuart 1991
Megatherium americanum	Megatheriidae	1.2	0.00775	3807.5	Vizcaíno et al. 2006
Megatherium altiplanicum n. sp.	Megatheriidae	5.332	0.012	977	Saint-Andre and De Iuliis 2001
Megatherium sp.	Megatheriidae	5.332	0.012	3500	Vizcaíno et al. 2006
Planops sp.	Megatheriidae	11.608	7.246	62.4	White 1993
Pyramiodontherium scillatoyanei	Megatheriidae	3.075	3.075	2500	De Iuliis et al. 2004
Ocnopus sp.	Megatheriidae	2.588	0.012	300	Smith et al. 2003
Hapalops elongatus	Hapalopidae	17.5	7.246	17.2575	Croft 2000, White 1993
Hapalops graciidens	Hapalopidae	17.5	7.246	9.526	Croft 2000
Hapalops indifferens	Hapalopidae	17.5	7.246	29.6085	Croft 2000, White 1993
Hapalops longiceps	Hapalopidae	17.5	7.246	42.837	Croft 2000, White 1993
Hapalops platycephalus	Hapalopidae	17.5	7.246	29.9	White 1993
Hapalops sp.	Hapalopidae	17.5	7.246	16.4393	Croft 2000, Vizcaíno et al. 2006
Pelecyodon cristatus	Pelecyodontidae	12.8	12.8	18.788	Croft 2000
Glossotheriopsis pascuali	Mylodontidae	12.8	12.8	24.518	Croft 2000
Glossotherium chapadmalense	Mylodontidae	3.7	2	310.54	McDonald 2005
Glossotherium harlani	Mylodontidae	5.7	0.01266	600	Stuart 1991
Glossotherium robustum	Mylodontidae	0.126	0.011	1182.11	Vizcaíno et al. 2006
Lestodon armatus	Mylodontidae	2.588	0.011	3302.25	Vizcaíno et al. 2006
Mylodon darwinii	Mylodontidae	1.2	0.126	1793	Vizcaíno et al. 2006
Mylodon listai	Mylodontidae	0.01326	0.008639	1000	Smith et al. 2003
Octodontotherium grande	Mylodontidae	29	21	270	Shockey and Anaya 2011
Paramylodon harlani	Mylodontidae	2.1	0.01217	1153.64	McDonald 2005
Pseudoprepotherium confusum	Mylodontidae	12.8	12.8	1024.96	Croft 2000
Neonematherium flabellatum	Mylodontidae	12.8	12.8	35.378	Croft 2000
Scelidodon sp.	Mylodontidae	3.6	0.01002	1000	Smith et al. 2003
Scelidodon tarijensis	Mylodontidae	2.588	0.781	2093.02	Croft 2000
Scelidotherium leptocephalum	Mylodontidae	0.781	0.126	837.6	Vizcaíno et al. 2006
Thinobadistes segnis	Mylodontidae	11	10.9	645.89	McDonald 2005
Paroctodontotherium sp.	Mylodontidae	25	25	47	Shockey and Anaya 2011
Bradypus griseus	Bradypodidae	0.012	0	3.79	McNab 1985
Bradypus torquatus	Bradypodidae	0.012	0	3.89	Wetzel 1985, Silva and Downing 1995
Bradypus tridactylus	Bradypodidae	0.012	0	3.584	Croft 2000
Bradypus variegatus	Bradypodidae	0.012	0	4.12	Croft 2000, Silva and Downing 1995, Wetzel 1985, Wootton 1987
Pseudoglyptodon sallaensis	Pseudoglyptodontidae	33.9	28.4	6	Croft 2000
Pseudoglyptodon sp. nov.	Pseudoglyptodontidae	33.9	28.4	6	Croft 2000

## Sheet: Table S2
Table S2. Evolutionary model structures and the estimated parameters for each. Evolutionary stasis occurs when a plesiomorphic mean and variance for the body size distribution do not change though time. Brownian motion indicates linear change through time in the variance of the distribution with no change in the mean, while driven trends describe distributions with constant variance and linear ch…
	Model structure
Model Parameters	Trended Random Walk	Driven Trend	Brownian Motion	Evolutionary Stasis
Trend in mean	α	α	***	***
Trend in variance	β	***	β	***
Ancestral mean	µ0	µ0	µ0	µ0
Ancestral variance	σ02	σ02	σ02	σ02
# of estimated parameters	4	3	3	2

## Sheet: Table S3
Table S3: Models descriptions, parameterizations and likelihoods. AICc scores were used to calculate the parameter-corrected likelihoods for each model.
Model	Submodel Group	Submodel Description	Submodel K	Submodel LnLs	Model K	ntax	Model LnL	AIC	Param-Corrected LnL
1	All sloths	Trended Random Walk	4	-60.7196	4	57	-70.4556	149.68	-23.8845
2	All sloths	Driven Trend	3	-70.0594	3	57	-71.7065	149.866	-23.9771
3	All sloths	Brownian Motion	3	-74.3782	3	57	-74.5787	155.61	-26.8494
4	All sloths	Stasis	2	-74.758	2	57	-74.7574	153.737	-25.9128
5	Megalonychidae	Stasis	2	-15.9784	8	57	-59.8411	138.682	-18.3853
	Megatheriidae + Nothrotheriidae	Stasis	2	-15.1674
	Hapalopidae + Pelycodontidae	Stasis	2	1.92397
	Mylodontidae + Bradypodidae + Pseudoglyptodontidae	Stasis	2	-30.6192
6	Megalonychidae	Brownian Motion	3	-15.5886	9	57	-59.4512	140.732	-19.4104
	Megatheriidae + Nothrotheriidae	Stasis	2	-15.1674
	Hapalopidae + Pelycodontidae	Stasis	2	1.92397
	Mylodontidae + Bradypodidae + Pseudoglyptodontidae	Stasis	2	-30.6192
7	Megalonychidae	Driven Trend	3	-15.9163	9	57	-59.7789	141.388	-19.738
	Megatheriidae + Nothrotheriidae	Stasis	2	-15.1674
	Hapalopidae + Pelycodontidae	Stasis	2	1.92397
	Mylodontidae + Bradypodidae + Pseudoglyptodontidae	Stasis	2	-30.6192
8	Megalonychidae	Trended Random Walk	4	-14.5977	10	57	-58.4603	141.703	-19.8959
	Megatheriidae + Nothrotheriidae	Stasis	2	-15.1674
	Hapalopidae + Pelycodontidae	Stasis	2	1.92397
	Mylodontidae + Bradypodidae + Pseudoglyptodontidae	Stasis	2	-30.6192
9	Megalonychidae	Stasis	2	-15.9784	9	57	-58.5793	138.988	-18.5384
	Megatheriidae + Nothrotheriidae	Brownian Motion	3	-13.9056
	Hapalopidae + Pelycodontidae	Stasis	2	1.92397
	Mylodontidae + Bradypodidae + Pseudoglyptodontidae	Stasis	2	-30.6192
10	Megalonychidae	Stasis	2	-15.9784	9	57	-56.1542	134.138	-16.1133
	Megatheriidae + Nothrotheriidae	Driven Trend	3	-11.4805
	Hapalopidae + Pelycodontidae	Stasis	2	1.92397
	Mylodontidae + Bradypodidae + Pseudoglyptodontidae	Stasis	2	-30.6192
11	Megalonychidae	Stasis	2	-15.9784	10	57	-55.8277	136.438	-17.2633
	Megatheriidae + Nothrotheriidae	Trended Random Walk	4	-11.154
	Hapalopidae + Pelycodontidae	Stasis	2	1.92397
	Mylodontidae + Bradypodidae + Pseudoglyptodontidae	Stasis	2	-30.6192
12	Megalonychidae	Stasis	2	-15.9784	9	57	-47.7055	117.241	-7.6647
	Megatheriidae + Nothrotheriidae	Stasis	2	-15.1674
	Hapalopidae + Pelycodontidae	Brownian Motion	3	14.0595
	Mylodontidae + Bradypodidae + Pseudoglyptodontidae	Stasis	2	-30.6192
13	Megalonychidae	Stasis	2	-15.9784	9	57	-59.8007	141.431	-19.7599
	Megatheriidae + Nothrotheriidae	Stasis	2	-15.1674
	Hapalopidae + Pelycodontidae	Driven Trend	3	1.96433
	Mylodontidae + Bradypodidae + Pseudoglyptodontidae	Stasis	2	-30.6192
14	Megalonychidae	Stasis	2	-15.9784	10	57	-46.9847	118.752	-8.42031
	Megatheriidae + Nothrotheriidae	Stasis	2	-15.1674
	Hapalopidae + Pelycodontidae	Trended Random Walk	4	14.7803
	Mylodontidae + Bradypodidae + Pseudoglyptodontidae	Stasis	2	-30.6192
15	Megalonychidae	Stasis	2	-15.9784	9	57	-59.7624	141.355	-19.7215
	Megatheriidae + Nothrotheriidae	Stasis	2	-15.1674
	Hapalopidae + Pelycodontidae	Stasis	2	1.92397
	Mylodontidae + Bradypodidae + Pseudoglyptodontidae	Brownian Motion	3	-30.5405
16	Megalonychidae	Stasis	2	-15.9784	9	57	-58.8507	139.531	-18.8099
	Megatheriidae + Nothrotheriidae	Stasis	2	-15.1674
	Hapalopidae + Pelycodontidae	Stasis	2	1.92397
	Mylodontidae + Bradypodidae + Pseudoglyptodontidae	Driven Trend	3	-29.6288
17	Megalonychidae	Stasis	2	-15.9784	10	57	-51.2327	127.248	-12.6683
	Megatheriidae + Nothrotheriidae	Stasis	2	-15.1674
	Hapalopidae + Pelycodontidae	Stasis	2	1.92397
	Mylodontidae + Bradypodidae + Pseudoglyptodontidae	Trended Random Walk	4	-22.0108
18	Megalonychidae	Brownian Motion	3	-15.5886	10	57	-58.1894	141.161	-19.625
	Megatheriidae + Nothrotheriidae	Brownian Motion	3	-13.9056
	Hapalopidae + Pelycodontidae	Stasis	2	1.92397
	Mylodontidae + Bradypodidae + Pseudoglyptodontidae	Stasis	2	-30.6192
19	Megalonychidae	Driven Trend	3	-15.9163	10	57	-56.092	136.967	-17.5276
	Megatheriidae + Nothrotheriidae	Driven Trend	3	-11.4805
	Hapalopidae + Pelycodontidae	Stasis	2	1.92397
	Mylodontidae + Bradypodidae + Pseudoglyptodontidae	Stasis	2	-30.6192
20	Megalonychidae	Trended Random Walk	4	-14.5977	12	57	-54.4469	139.985	-19.0367
	Megatheriidae + Nothrotheriidae	Trended Random Walk	4	-11.154
	Hapalopidae + Pelycodontidae	Stasis	2	1.92397
	Mylodontidae + Bradypodidae + Pseudoglyptodontidae	Stasis	2	-30.6192
21	Megalonychidae	Brownian Motion	3	-15.5886	10	57	-47.3157	119.414	-8.75125
	Megatheriidae + Nothrotheriidae	Stasis	2	-15.1674
	Hapalopidae + Pelycodontidae	Brownian Motion	3	14.0595
	Mylodontidae + Bradypodidae + Pseudoglyptodontidae	Stasis	2	-30.6192
22	Megalonychidae	Driven Trend	3	-15.9163	10	57	-59.7385	144.26	-21.1741
	Megatheriidae + Nothrotheriidae	Stasis	2	-15.1674
	Hapalopidae + Pelycodontidae	Driven Trend	3	1.96433
	Mylodontidae + Bradypodidae + Pseudoglyptodontidae	Stasis	2	-30.6192
23	Megalonychidae	Trended Random Walk	4	-14.5977	12	57	-45.604	122.299	-10.1937
	Megatheriidae + Nothrotheriidae	Stasis	2	-15.1674
	Hapalopidae + Pelycodontidae	Trended Random Walk	4	14.7803
	Mylodontidae + Bradypodidae + Pseudoglyptodontidae	Stasis	2	-30.6192
24	Megalonychidae	Brownian Motion	3	-15.5886	10	57	-59.3725	143.528	-20.8081
	Megatheriidae + Nothrotheriidae	Stasis	2	-15.1674
	Hapalopidae + Pelycodontidae	Stasis	2	1.92397
	Mylodontidae + Bradypodidae + Pseudoglyptodontidae	Brownian Motion	3	-30.5405
25	Megalonychidae	Driven Trend	3	-15.9163	10	57	-58.7885	142.36	-20.2241
	Megatheriidae + Nothrotheriidae	Stasis	2	-15.1674
	Hapalopidae + Pelycodontidae	Stasis	2	1.92397
	Mylodontidae + Bradypodidae + Pseudoglyptodontidae	Driven Trend	3	-29.6288
26	Megalonychidae	Trended Random Walk	4	-14.5977	12	57	-49.852	130.795	-14.4417
	Megatheriidae + Nothrotheriidae	Stasis	2	-15.1674
	Hapalopidae + Pelycodontidae	Stasis	2	1.92397
	Mylodontidae + Bradypodidae + Pseudoglyptodontidae	Trended Random Walk	4	-22.0108
27	Megalonychidae	Stasis	2	-15.9784	10	57	-46.4437	117.67	-7.87931
	Megatheriidae + Nothrotheriidae	Brownian Motion	3	-13.9056
	Hapalopidae + Pelycodontidae	Brownian Motion	3	14.0595
	Mylodontidae + Bradypodidae + Pseudoglyptodontidae	Stasis	2	-30.6192
28	Megalonychidae	Stasis	2	-15.9784	10	57	-56.1138	137.01	-17.5494
	Megatheriidae + Nothrotheriidae	Driven Trend	3	-11.4805
	Hapalopidae + Pelycodontidae	Driven Trend	3	1.96433
	Mylodontidae + Bradypodidae + Pseudoglyptodontidae	Stasis	2	-30.6192
29	Megalonychidae	Stasis	2	-15.9784	12	57	-42.9714	117.034	-7.56108
	Megatheriidae + Nothrotheriidae	Trended Random Walk	4	-11.154
	Hapalopidae + Pelycodontidae	Trended Random Walk	4	14.7803
	Mylodontidae + Bradypodidae + Pseudoglyptodontidae	Stasis	2	-30.6192
30	Megalonychidae	Stasis	2	-15.9784	10	57	-58.5006	141.784	-19.9361
	Megatheriidae + Nothrotheriidae	Brownian Motion	3	-13.9056
	Hapalopidae + Pelycodontidae	Stasis	2	1.92397
	Mylodontidae + Bradypodidae + Pseudoglyptodontidae	Brownian Motion	3	-30.5405
31	Megalonychidae	Stasis	2	-15.9784	10	57	-47.5458	119.874	-8.98138
	Megatheriidae + Nothrotheriidae	Driven Trend	3	-11.4805
	Hapalopidae + Pelycodontidae	Stasis	2	1.92397
	Mylodontidae + Bradypodidae + Pseudoglyptodontidae	Driven Trend	3	-22.0108
32	Megalonychidae	Stasis	2	-15.9784	12	57	-47.2193	125.53	-11.809
	Megatheriidae + Nothrotheriidae	Trended Random Walk	4	-11.154
	Hapalopidae + Pelycodontidae	Stasis	2	1.92397
	Mylodontidae + Bradypodidae + Pseudoglyptodontidae	Trended Random Walk	4	-22.0108
33	Megalonychidae	Stasis	2	-15.9784	10	57	-47.6268	120.036	-9.06241
	Megatheriidae + Nothrotheriidae	Stasis	2	-15.1674
	Hapalopidae + Pelycodontidae	Brownian Motion	3	14.0595
	Mylodontidae + Bradypodidae + Pseudoglyptodontidae	Brownian Motion	3	-30.5405
34	Megalonychidae	Stasis	2	-15.9784	10	57	-58.8103	142.403	-20.2459
	Megatheriidae + Nothrotheriidae	Stasis	2	-15.1674
	Hapalopidae + Pelycodontidae	Driven Trend	3	1.96433
	Mylodontidae + Bradypodidae + Pseudoglyptodontidae	Driven Trend	3	-29.6288
35	Megalonychidae	Stasis	2	-15.9784	12	57	-38.3764	107.844	-2.96608
	Megatheriidae + Nothrotheriidae	Stasis	2	-15.1674
	Hapalopidae + Pelycodontidae	Trended Random Walk	4	14.7803
	Mylodontidae + Bradypodidae + Pseudoglyptodontidae	Trended Random Walk	4	-22.0108
36	Megalonychidae	Brownian Motion	3	-15.5886	10	57	-55.7643	136.311	-17.1999
	Megatheriidae + Nothrotheriidae	Driven Trend	3	-11.4805
	Hapalopidae + Pelycodontidae	Stasis	2	1.92397
	Mylodontidae + Bradypodidae + Pseudoglyptodontidae	Stasis	2	-30.6192
37	Megalonychidae	Brownian Motion	3	-15.5886	11	57	-55.4378	138.742	-18.4154
	Megatheriidae + Nothrotheriidae	Trended Random Walk	4	-11.154
	Hapalopidae + Pelycodontidae	Stasis	2	1.92397
	Mylodontidae + Bradypodidae + Pseudoglyptodontidae	Stasis	2	-30.6192
38	Megalonychidae	Driven Trend	3	-15.9163	10	57	-58.5171	141.817	-19.9527
	Megatheriidae + Nothrotheriidae	Brownian Motion	3	-13.9056
	Hapalopidae + Pelycodontidae	Stasis	2	1.92397
	Mylodontidae + Bradypodidae + Pseudoglyptodontidae	Stasis	2	-30.6192
39	Megalonychidae	Driven Trend	3	-15.9163	11	57	-55.7655	139.398	-18.7431
	Megatheriidae + Nothrotheriidae	Trended Random Walk	4	-11.154
	Hapalopidae + Pelycodontidae	Stasis	2	1.92397
	Mylodontidae + Bradypodidae + Pseudoglyptodontidae	Stasis	2	-30.6192
40	Megalonychidae	Trended Random Walk	4	-14.5977	11	57	-57.1985	142.264	-20.1761
	Megatheriidae + Nothrotheriidae	Brownian Motion	3	-13.9056
	Hapalopidae + Pelycodontidae	Stasis	2	1.92397
	Mylodontidae + Bradypodidae + Pseudoglyptodontidae	Stasis	2	-30.6192
41	Megalonychidae	Trended Random Walk	4	-14.5977	11	57	-54.7735	137.414	-17.7511
	Megatheriidae + Nothrotheriidae	Driven Trend	3	-11.4805
	Hapalopidae + Pelycodontidae	Stasis	2	1.92397
	Mylodontidae + Bradypodidae + Pseudoglyptodontidae	Stasis	2	-30.6192
42	Megalonychidae	Brownian Motion	3	-15.5886	10	57	-59.4109	143.604	-20.8464
	Megatheriidae + Nothrotheriidae	Stasis	2	-15.1674
	Hapalopidae + Pelycodontidae	Driven Trend	3	1.96433
	Mylodontidae + Bradypodidae + Pseudoglyptodontidae	Stasis	2	-30.6192
43	Megalonychidae	Brownian Motion	3	-15.5886	11	57	-46.5949	121.056	-9.57249
	Megatheriidae + Nothrotheriidae	Stasis	2	-15.1674
	Hapalopidae + Pelycodontidae	Trended Random Walk	4	14.7803
	Mylodontidae + Bradypodidae + Pseudoglyptodontidae	Stasis	2	-30.6192
44	Megalonychidae	Driven Trend	3	-15.9163	10	57	-47.6434	120.069	-9.07892
	Megatheriidae + Nothrotheriidae	Stasis	2	-15.1674
	Hapalopidae + Pelycodontidae	Brownian Motion	3	14.0595
	Mylodontidae + Bradypodidae + Pseudoglyptodontidae	Stasis	2	-30.6192
45	Megalonychidae	Driven Trend	3	-15.9163	11	57	-46.9226	121.712	-9.90016
	Megatheriidae + Nothrotheriidae	Stasis	2	-15.1674
	Hapalopidae + Pelycodontidae	Trended Random Walk	4	14.7803
	Mylodontidae + Bradypodidae + Pseudoglyptodontidae	Stasis	2	-30.6192
46	Megalonychidae	Trended Random Walk	4	-14.5977	11	57	-46.3248	120.516	-9.30241
	Megatheriidae + Nothrotheriidae	Stasis	2	-15.1674
	Hapalopidae + Pelycodontidae	Brownian Motion	3	14.0595
	Mylodontidae + Bradypodidae + Pseudoglyptodontidae	Stasis	2	-30.6192
47	Megalonychidae	Trended Random Walk	4	-14.5977	11	57	-58.42	144.707	-21.3976
	Megatheriidae + Nothrotheriidae	Stasis	2	-15.1674
	Hapalopidae + Pelycodontidae	Driven Trend	3	1.96433
	Mylodontidae + Bradypodidae + Pseudoglyptodontidae	Stasis	2	-30.6192
48	Megalonychidae	Brownian Motion	3	-15.5886	10	57	-58.4608	141.704	-19.8964
	Megatheriidae + Nothrotheriidae	Stasis	2	-15.1674
	Hapalopidae + Pelycodontidae	Stasis	2	1.92397
	Mylodontidae + Bradypodidae + Pseudoglyptodontidae	Driven Trend	3	-29.6288
49	Megalonychidae	Brownian Motion	3	-15.5886	11	57	-50.8428	129.552	-13.8204
	Megatheriidae + Nothrotheriidae	Stasis	2	-15.1674
	Hapalopidae + Pelycodontidae	Stasis	2	1.92397
	Mylodontidae + Bradypodidae + Pseudoglyptodontidae	Trended Random Walk	4	-22.0108
50	Megalonychidae	Driven Trend	3	-15.9163	10	57	-59.7002	144.183	-21.1357
	Megatheriidae + Nothrotheriidae	Stasis	2	-15.1674
	Hapalopidae + Pelycodontidae	Stasis	2	1.92397
	Mylodontidae + Bradypodidae + Pseudoglyptodontidae	Brownian Motion	3	-30.5405
51	Megalonychidae	Driven Trend	3	-15.9163	11	57	-51.1705	130.208	-14.1481
	Megatheriidae + Nothrotheriidae	Stasis	2	-15.1674
	Hapalopidae + Pelycodontidae	Stasis	2	1.92397
	Mylodontidae + Bradypodidae + Pseudoglyptodontidae	Trended Random Walk	4	-22.0108
52	Megalonychidae	Trended Random Walk	4	-14.5977	11	57	-58.3816	144.63	-21.3592
	Megatheriidae + Nothrotheriidae	Stasis	2	-15.1674
	Hapalopidae + Pelycodontidae	Stasis	2	1.92397
	Mylodontidae + Bradypodidae + Pseudoglyptodontidae	Brownian Motion	3	-30.5405
53	Megalonychidae	Trended Random Walk	4	-14.5977	11	57	-57.47	142.807	-20.4476
	Megatheriidae + Nothrotheriidae	Stasis	2	-15.1674
	Hapalopidae + Pelycodontidae	Stasis	2	1.92397
	Mylodontidae + Bradypodidae + Pseudoglyptodontidae	Driven Trend	3	-29.6288
54	Megalonychidae	Stasis	2	-15.9784	10	57	-58.5389	141.86	-19.9745
	Megatheriidae + Nothrotheriidae	Brownian Motion	3	-13.9056
	Hapalopidae + Pelycodontidae	Driven Trend	3	1.96433
	Mylodontidae + Bradypodidae + Pseudoglyptodontidae	Stasis	2	-30.6192
55	Megalonychidae	Stasis	2	-15.9784	11	57	-45.7229	119.313	-8.70054
	Megatheriidae + Nothrotheriidae	Brownian Motion	3	-13.9056
	Hapalopidae + Pelycodontidae	Trended Random Walk	4	14.7803
	Mylodontidae + Bradypodidae + Pseudoglyptodontidae	Stasis	2	-30.6192
56	Megalonychidae	Stasis	2	-15.9784	10	57	-44.0187	112.82	-5.45423
	Megatheriidae + Nothrotheriidae	Driven Trend	3	-11.4805
	Hapalopidae + Pelycodontidae	Brownian Motion	3	14.0595
	Mylodontidae + Bradypodidae + Pseudoglyptodontidae	Stasis	2	-30.6192
57	Megalonychidae	Stasis	2	-15.9784	11	57	-43.2979	114.462	-6.27546
	Megatheriidae + Nothrotheriidae	Driven Trend	3	-11.4805
	Hapalopidae + Pelycodontidae	Trended Random Walk	4	14.7803
	Mylodontidae + Bradypodidae + Pseudoglyptodontidae	Stasis	2	-30.6192
58	Megalonychidae	Stasis	2	-15.9784	11	57	-43.6922	115.251	-6.66975
	Megatheriidae + Nothrotheriidae	Trended Random Walk	4	-11.154
	Hapalopidae + Pelycodontidae	Brownian Motion	3	14.0595
	Mylodontidae + Bradypodidae + Pseudoglyptodontidae	Stasis	2	-30.6192
59	Megalonychidae	Stasis	2	-15.9784	11	57	-55.7873	139.441	-18.7649
	Megatheriidae + Nothrotheriidae	Trended Random Walk	4	-11.154
	Hapalopidae + Pelycodontidae	Driven Trend	3	1.96433
	Mylodontidae + Bradypodidae + Pseudoglyptodontidae	Stasis	2	-30.6192
60	Megalonychidae	Stasis	2	-15.9784	10	57	-57.5889	139.96	-19.0245
	Megatheriidae + Nothrotheriidae	Brownian Motion	3	-13.9056
	Hapalopidae + Pelycodontidae	Stasis	2	1.92397
	Mylodontidae + Bradypodidae + Pseudoglyptodontidae	Driven Trend	3	-29.6288
61	Megalonychidae	Stasis	2	-15.9784	11	57	-56.2885	140.444	-19.2661
	Megatheriidae + Nothrotheriidae	Brownian Motion	3	-13.9056
	Hapalopidae + Pelycodontidae	Stasis	2	1.92397
	Mylodontidae + Bradypodidae + Pseudoglyptodontidae	Trended Random Walk	4	-28.3284
62	Megalonychidae	Stasis	2	-15.9784	10	57	-56.0755	136.934	-17.5111
	Megatheriidae + Nothrotheriidae	Driven Trend	3	-11.4805
	Hapalopidae + Pelycodontidae	Stasis	2	1.92397
	Mylodontidae + Bradypodidae + Pseudoglyptodontidae	Brownian Motion	3	-30.5405
63	Megalonychidae	Stasis	2	-15.9784	11	57	-47.5458	122.958	-10.5234
	Megatheriidae + Nothrotheriidae	Driven Trend	3	-11.4805
	Hapalopidae + Pelycodontidae	Stasis	2	1.92397
	Mylodontidae + Bradypodidae + Pseudoglyptodontidae	Trended Random Walk	4	-22.0108
64	Megalonychidae	Stasis	2	-15.9784	11	57	-55.749	139.365	-18.7266
	Megatheriidae + Nothrotheriidae	Trended Random Walk	4	-11.154
	Hapalopidae + Pelycodontidae	Stasis	2	1.92397
	Mylodontidae + Bradypodidae + Pseudoglyptodontidae	Brownian Motion	3	-30.5405
65	Megalonychidae	Stasis	2	-15.9784	11	57	-54.8373	137.541	-17.8149
	Megatheriidae + Nothrotheriidae	Trended Random Walk	4	-11.154
	Hapalopidae + Pelycodontidae	Stasis	2	1.92397
	Mylodontidae + Bradypodidae + Pseudoglyptodontidae	Driven Trend	3	-29.6288
66	Megalonychidae	Stasis	2	-15.9784	10	57	-46.7152	118.213	-8.15074
	Megatheriidae + Nothrotheriidae	Stasis	2	-15.1674
	Hapalopidae + Pelycodontidae	Brownian Motion	3	14.0595
	Mylodontidae + Bradypodidae + Pseudoglyptodontidae	Driven Trend	3	-29.6288
67	Megalonychidae	Stasis	2	-15.9784	11	57	-39.0972	106.061	-2.07476
	Megatheriidae + Nothrotheriidae	Stasis	2	-15.1674
	Hapalopidae + Pelycodontidae	Brownian Motion	3	14.0595
	Mylodontidae + Bradypodidae + Pseudoglyptodontidae	Trended Random Walk	4	-22.0108
68	Megalonychidae	Stasis	2	-15.9784	10	57	-59.722	144.227	-21.1576
	Megatheriidae + Nothrotheriidae	Stasis	2	-15.1674
	Hapalopidae + Pelycodontidae	Driven Trend	3	1.96433
	Mylodontidae + Bradypodidae + Pseudoglyptodontidae	Brownian Motion	3	-30.5405
69	Megalonychidae	Stasis	2	-15.9784	11	57	-51.1923	130.251	-14.1699
	Megatheriidae + Nothrotheriidae	Stasis	2	-15.1674
	Hapalopidae + Pelycodontidae	Driven Trend	3	1.96433
	Mylodontidae + Bradypodidae + Pseudoglyptodontidae	Trended Random Walk	4	-22.0108
70	Megalonychidae	Stasis	2	-15.9784	11	57	-46.906	121.679	-9.88364
	Megatheriidae + Nothrotheriidae	Stasis	2	-15.1674
	Hapalopidae + Pelycodontidae	Trended Random Walk	4	14.7803
	Mylodontidae + Bradypodidae + Pseudoglyptodontidae	Brownian Motion	3	-30.5405
71	Megalonychidae	Stasis	2	-15.9784	11	57	-45.9944	119.855	-8.97197
	Megatheriidae + Nothrotheriidae	Stasis	2	-15.1674
	Hapalopidae + Pelycodontidae	Trended Random Walk	4	14.7803
	Mylodontidae + Bradypodidae + Pseudoglyptodontidae	Driven Trend	3	-29.6288
72	Megalonychidae	Brownian Motion	3	-15.5886	12	57	-42.908	116.907	-7.49773
	Megatheriidae + Nothrotheriidae	Driven Trend	3	-11.4805
	Hapalopidae + Pelycodontidae	Trended Random Walk	4	14.7803
	Mylodontidae + Bradypodidae + Pseudoglyptodontidae	Stasis	2	-30.6192
73	Megalonychidae	Brownian Motion	3	-15.5886	12	57	-55.3975	141.886	-19.9872
	Megatheriidae + Nothrotheriidae	Trended Random Walk	4	-11.154
	Hapalopidae + Pelycodontidae	Driven Trend	3	1.96433
	Mylodontidae + Bradypodidae + Pseudoglyptodontidae	Stasis	2	-30.6192
74	Megalonychidae	Driven Trend	3	-15.9163	12	57	-45.6608	122.412	-10.2505
	Megatheriidae + Nothrotheriidae	Brownian Motion	3	-13.9056
	Hapalopidae + Pelycodontidae	Trended Random Walk	4	14.7803
	Mylodontidae + Bradypodidae + Pseudoglyptodontidae	Stasis	2	-30.6192
75	Megalonychidae	Driven Trend	3	-15.9163	12	57	-43.63	118.351	-8.21969
	Megatheriidae + Nothrotheriidae	Trended Random Walk	4	-11.154
	Hapalopidae + Pelycodontidae	Brownian Motion	3	14.0595
	Mylodontidae + Bradypodidae + Pseudoglyptodontidae	Stasis	2	-30.6192
76	Megalonychidae	Trended Random Walk	4	-14.5977	12	57	-57.1582	145.407	-21.7479
	Megatheriidae + Nothrotheriidae	Brownian Motion	3	-13.9056
	Hapalopidae + Pelycodontidae	Driven Trend	3	1.96433
	Mylodontidae + Bradypodidae + Pseudoglyptodontidae	Stasis	2	-30.6192
77	Megalonychidae	Trended Random Walk	4	-14.5977	12	57	-42.6379	116.367	-7.22765
	Megatheriidae + Nothrotheriidae	Driven Trend	3	-11.4805
	Hapalopidae + Pelycodontidae	Brownian Motion	3	14.0595
	Mylodontidae + Bradypodidae + Pseudoglyptodontidae	Stasis	2	-30.6192
78	Megalonychidae	Brownian Motion	3	-15.5886	12	57	-47.1559	125.403	-11.7457
	Megatheriidae + Nothrotheriidae	Driven Trend	3	-11.4805
	Hapalopidae + Pelycodontidae	Stasis	2	1.92397
	Mylodontidae + Bradypodidae + Pseudoglyptodontidae	Trended Random Walk	4	-22.0108
79	Megalonychidae	Brownian Motion	3	-15.5886	12	57	-54.4475	139.986	-19.0372
	Megatheriidae + Nothrotheriidae	Trended Random Walk	4	-11.154
	Hapalopidae + Pelycodontidae	Stasis	2	1.92397
	Mylodontidae + Bradypodidae + Pseudoglyptodontidae	Driven Trend	3	-29.6288
80	Megalonychidae	Driven Trend	3	-15.9163	12	57	-49.9087	130.908	-14.4984
	Megatheriidae + Nothrotheriidae	Brownian Motion	3	-13.9056
	Hapalopidae + Pelycodontidae	Stasis	2	1.92397
	Mylodontidae + Bradypodidae + Pseudoglyptodontidae	Trended Random Walk	4	-22.0108
81	Megalonychidae	Driven Trend	3	-15.9163	12	57	-55.6868	142.464	-20.2765
	Megatheriidae + Nothrotheriidae	Trended Random Walk	4	-11.154
	Hapalopidae + Pelycodontidae	Stasis	2	1.92397
	Mylodontidae + Bradypodidae + Pseudoglyptodontidae	Brownian Motion	3	-30.5405
82	Megalonychidae	Trended Random Walk	4	-14.5977	12	57	-56.2082	143.507	-20.7979
	Megatheriidae + Nothrotheriidae	Brownian Motion	3	-13.9056
	Hapalopidae + Pelycodontidae	Stasis	2	1.92397
	Mylodontidae + Bradypodidae + Pseudoglyptodontidae	Driven Trend	3	-29.6288
83	Megalonychidae	Trended Random Walk	4	-14.5977	12	57	-54.6947	140.48	-19.2845
	Megatheriidae + Nothrotheriidae	Driven Trend	3	-11.4805
	Hapalopidae + Pelycodontidae	Stasis	2	1.92397
	Mylodontidae + Bradypodidae + Pseudoglyptodontidae	Brownian Motion	3	-30.5405
84	Megalonychidae	Brownian Motion	3	-15.5886	12	57	-50.8025	132.696	-15.3922
	Megatheriidae + Nothrotheriidae	Stasis	2	-15.1674
	Hapalopidae + Pelycodontidae	Driven Trend	3	1.96433
	Mylodontidae + Bradypodidae + Pseudoglyptodontidae	Trended Random Walk	4	-22.0108
85	Megalonychidae	Brownian Motion	3	-15.5886	12	57	-45.6045	122.3	-10.1942
	Megatheriidae + Nothrotheriidae	Stasis	2	-15.1674
	Hapalopidae + Pelycodontidae	Trended Random Walk	4	14.7803
	Mylodontidae + Bradypodidae + Pseudoglyptodontidae	Driven Trend	3	-29.6288
86	Megalonychidae	Driven Trend	3	-15.9163	12	57	-39.035	109.161	-3.6247
	Megatheriidae + Nothrotheriidae	Stasis	2	-15.1674
	Hapalopidae + Pelycodontidae	Brownian Motion	3	14.0595
	Mylodontidae + Bradypodidae + Pseudoglyptodontidae	Trended Random Walk	4	-22.0108
87	Megalonychidae	Driven Trend	3	-15.9163	12	57	-46.8439	124.779	-11.4336
	Megatheriidae + Nothrotheriidae	Stasis	2	-15.1674
	Hapalopidae + Pelycodontidae	Trended Random Walk	4	14.7803
	Mylodontidae + Bradypodidae + Pseudoglyptodontidae	Brownian Motion	3	-30.5405
88	Megalonychidae	Trended Random Walk	4	-14.5977	12	57	-45.3344	121.76	-9.92416
	Megatheriidae + Nothrotheriidae	Stasis	2	-15.1674
	Hapalopidae + Pelycodontidae	Brownian Motion	3	14.0595
	Mylodontidae + Bradypodidae + Pseudoglyptodontidae	Driven Trend	3	-29.6288
89	Megalonychidae	Trended Random Walk	4	-14.5977	12	57	-58.3413	147.773	-22.931
	Megatheriidae + Nothrotheriidae	Stasis	2	-15.1674
	Hapalopidae + Pelycodontidae	Driven Trend	3	1.96433
	Mylodontidae + Bradypodidae + Pseudoglyptodontidae	Brownian Motion	3	-30.5405
90	Megalonychidae	Stasis	2	-15.9784	12	57	-49.9305	130.952	-14.5203
	Megatheriidae + Nothrotheriidae	Brownian Motion	3	-13.9056
	Hapalopidae + Pelycodontidae	Driven Trend	3	1.96433
	Mylodontidae + Bradypodidae + Pseudoglyptodontidae	Trended Random Walk	4	-22.0108
91	Megalonychidae	Stasis	2	-15.9784	12	57	-44.7326	120.556	-9.32229
	Megatheriidae + Nothrotheriidae	Brownian Motion	3	-13.9056
	Hapalopidae + Pelycodontidae	Trended Random Walk	4	14.7803
	Mylodontidae + Bradypodidae + Pseudoglyptodontidae	Driven Trend	3	-29.6288
92	Megalonychidae	Stasis	2	-15.9784	12	57	-35.4103	101.911	0
	Megatheriidae + Nothrotheriidae	Driven Trend	3	-11.4805
	Hapalopidae + Pelycodontidae	Brownian Motion	3	14.0595
	Mylodontidae + Bradypodidae + Pseudoglyptodontidae	Trended Random Walk	4	-22.0108
93	Megalonychidae	Stasis	2	-15.9784	12	57	-43.2192	117.529	-7.80888
	Megatheriidae + Nothrotheriidae	Driven Trend	3	-11.4805
	Hapalopidae + Pelycodontidae	Trended Random Walk	4	14.7803
	Mylodontidae + Bradypodidae + Pseudoglyptodontidae	Brownian Motion	3	-30.5405
94	Megalonychidae	Stasis	2	-15.9784	12	57	-42.7018	116.494	-7.2915
	Megatheriidae + Nothrotheriidae	Trended Random Walk	4	-11.154
	Hapalopidae + Pelycodontidae	Brownian Motion	3	14.0595
	Mylodontidae + Bradypodidae + Pseudoglyptodontidae	Driven Trend	3	-29.6288
95	Megalonychidae	Stasis	2	-15.9784	12	57	-55.7086	142.508	-20.2983
	Megatheriidae + Nothrotheriidae	Trended Random Walk	4	-11.154
	Hapalopidae + Pelycodontidae	Driven Trend	3	1.96433
	Mylodontidae + Bradypodidae + Pseudoglyptodontidae	Brownian Motion	3	-30.5405
96	Megalonychidae	Brownian Motion	3	-15.5886	12	57	-45.9752	123.041	-10.5649
	Megatheriidae + Nothrotheriidae	Brownian Motion	3	-13.9056
	Hapalopidae + Pelycodontidae	Brownian Motion	3	14.0595
	Mylodontidae + Bradypodidae + Pseudoglyptodontidae	Brownian Motion	3	-30.5405
97	Megalonychidae	Stasis	2	-15.9784	11	57	-46.365	120.597	-9.34264
	Megatheriidae + Nothrotheriidae	Brownian Motion	3	-13.9056
	Hapalopidae + Pelycodontidae	Brownian Motion	3	14.0595
	Mylodontidae + Bradypodidae + Pseudoglyptodontidae	Brownian Motion	3	-30.5405
98	Megalonychidae	Driven Trend	3	-15.9163	12	57	-46.3029	123.697	-10.8926
	Megatheriidae + Nothrotheriidae	Brownian Motion	3	-13.9056
	Hapalopidae + Pelycodontidae	Brownian Motion	3	14.0595
	Mylodontidae + Bradypodidae + Pseudoglyptodontidae	Brownian Motion	3	-30.5405
99	Megalonychidae	Trended Random Walk	4	-14.5977	13	57	-44.9843	124.434	-11.2611
	Megatheriidae + Nothrotheriidae	Brownian Motion	3	-13.9056
	Hapalopidae + Pelycodontidae	Brownian Motion	3	14.0595
	Mylodontidae + Bradypodidae + Pseudoglyptodontidae	Brownian Motion	3	-30.5405
100	Megalonychidae	Brownian Motion	3	-15.5886	11	57	-47.237	122.341	-10.2146
	Megatheriidae + Nothrotheriidae	Stasis	2	-15.1674
	Hapalopidae + Pelycodontidae	Brownian Motion	3	14.0595
	Mylodontidae + Bradypodidae + Pseudoglyptodontidae	Brownian Motion	3	-30.5405
101	Megalonychidae	Brownian Motion	3	-15.5886	12	57	-45.9752	123.041	-10.5649
	Megatheriidae + Nothrotheriidae	Driven Trend	3	-13.9056
	Hapalopidae + Pelycodontidae	Brownian Motion	3	14.0595
	Mylodontidae + Bradypodidae + Pseudoglyptodontidae	Brownian Motion	3	-30.5405
102	Megalonychidae	Brownian Motion	3	-15.5886	13	57	-43.2236	120.912	-9.50042
	Megatheriidae + Nothrotheriidae	Trended Random Walk	4	-11.154
	Hapalopidae + Pelycodontidae	Brownian Motion	3	14.0595
	Mylodontidae + Bradypodidae + Pseudoglyptodontidae	Brownian Motion	3	-30.5405
103	Megalonychidae	Brownian Motion	3	-15.5886	11	57	-58.1107	144.088	-21.0883
	Megatheriidae + Nothrotheriidae	Brownian Motion	3	-13.9056
	Hapalopidae + Pelycodontidae	Stasis	2	1.92397
	Mylodontidae + Bradypodidae + Pseudoglyptodontidae	Brownian Motion	3	-30.5405
104	Megalonychidae	Brownian Motion	3	-15.5886	12	57	-58.0704	147.232	-22.6601
	Megatheriidae + Nothrotheriidae	Brownian Motion	3	-13.9056
	Hapalopidae + Pelycodontidae	Driven Trend	3	1.96433
	Mylodontidae + Bradypodidae + Pseudoglyptodontidae	Brownian Motion	3	-30.5405
105	Megalonychidae	Brownian Motion	3	-15.5886	13	57	-45.2544	124.974	-11.5312
	Megatheriidae + Nothrotheriidae	Brownian Motion	3	-13.9056
	Hapalopidae + Pelycodontidae	Trended Random Walk	4	14.7803
	Mylodontidae + Bradypodidae + Pseudoglyptodontidae	Brownian Motion	3	-30.5405
106	Megalonychidae	Brownian Motion	3	-15.5886	11	57	-46.0539	119.974	-9.03148
	Megatheriidae + Nothrotheriidae	Brownian Motion	3	-13.9056
	Hapalopidae + Pelycodontidae	Brownian Motion	3	14.0595
	Mylodontidae + Bradypodidae + Pseudoglyptodontidae	Stasis	2	-30.6192
107	Megalonychidae	Brownian Motion	3	-15.5886	12	57	-45.0635	121.218	-9.65324
	Megatheriidae + Nothrotheriidae	Brownian Motion	3	-13.9056
	Hapalopidae + Pelycodontidae	Brownian Motion	3	14.0595
	Mylodontidae + Bradypodidae + Pseudoglyptodontidae	Driven Trend	3	-29.6288
108	Megalonychidae	Brownian Motion	3	-15.5886	13	57	-37.4455	109.356	-3.72233
	Megatheriidae + Nothrotheriidae	Brownian Motion	3	-13.9056
	Hapalopidae + Pelycodontidae	Brownian Motion	3	14.0595
	Mylodontidae + Bradypodidae + Pseudoglyptodontidae	Trended Random Walk	4	-22.0108
109	Megalonychidae	Driven Trend	3	-15.9163	12	57	-43.8778	118.846	-8.46749
	Megatheriidae + Nothrotheriidae	Driven Trend	3	-11.4805
	Hapalopidae + Pelycodontidae	Brownian Motion	3	14.0595
	Mylodontidae + Bradypodidae + Pseudoglyptodontidae	Brownian Motion	3	-30.5405
110	Megalonychidae	Trended Random Walk	4	-14.5977	14	57	-42.2327	122.465	-10.277
	Megatheriidae + Nothrotheriidae	Trended Random Walk	4	-11.154
	Hapalopidae + Pelycodontidae	Brownian Motion	3	14.0595
	Mylodontidae + Bradypodidae + Pseudoglyptodontidae	Brownian Motion	3	-30.5405
111	Megalonychidae	Driven Trend	3	-15.9163	12	57	-58.398	147.887	-22.9877
	Megatheriidae + Nothrotheriidae	Brownian Motion	3	-13.9056
	Hapalopidae + Pelycodontidae	Driven Trend	3	1.96433
	Mylodontidae + Bradypodidae + Pseudoglyptodontidae	Brownian Motion	3	-30.5405
112	Megalonychidae	Trended Random Walk	4	-14.5977	14	57	-44.2635	126.527	-12.3078
	Megatheriidae + Nothrotheriidae	Brownian Motion	3	-13.9056
	Hapalopidae + Pelycodontidae	Trended Random Walk	4	14.7803
	Mylodontidae + Bradypodidae + Pseudoglyptodontidae	Brownian Motion	3	-30.5405
113	Megalonychidae	Driven Trend	3	-15.9163	12	57	-37.7732	106.637	-2.3629
	Megatheriidae + Nothrotheriidae	Brownian Motion	3	-13.9056
	Hapalopidae + Pelycodontidae	Brownian Motion	3	14.0595
	Mylodontidae + Bradypodidae + Pseudoglyptodontidae	Driven Trend	3	-22.0108
114	Megalonychidae	Trended Random Walk	4	-14.5977	14	57	-36.4546	110.909	-4.4989
	Megatheriidae + Nothrotheriidae	Brownian Motion	3	-13.9056
	Hapalopidae + Pelycodontidae	Brownian Motion	3	14.0595
	Mylodontidae + Bradypodidae + Pseudoglyptodontidae	Trended Random Walk	4	-22.0108
115	Megalonychidae	Brownian Motion	3	-15.5886	12	57	-55.6453	142.381	-20.235
	Megatheriidae + Nothrotheriidae	Driven Trend	3	-11.4805
	Hapalopidae + Pelycodontidae	Driven Trend	3	1.96433
	Mylodontidae + Bradypodidae + Pseudoglyptodontidae	Brownian Motion	3	-30.5405
116	Megalonychidae	Brownian Motion	3	-15.5886	14	57	-42.5028	123.006	-10.5471
	Megatheriidae + Nothrotheriidae	Trended Random Walk	4	-11.154
	Hapalopidae + Pelycodontidae	Trended Random Walk	4	14.7803
	Mylodontidae + Bradypodidae + Pseudoglyptodontidae	Brownian Motion	3	-30.5405
117	Megalonychidae	Brownian Motion	3	-15.5886	12	57	-42.6384	116.368	-7.22815
	Megatheriidae + Nothrotheriidae	Driven Trend	3	-11.4805
	Hapalopidae + Pelycodontidae	Brownian Motion	3	14.0595
	Mylodontidae + Bradypodidae + Pseudoglyptodontidae	Driven Trend	3	-29.6288
118	Megalonychidae	Brownian Motion	3	-15.5886	14	57	-34.6939	107.388	-2.73819
	Megatheriidae + Nothrotheriidae	Trended Random Walk	4	-11.154
	Hapalopidae + Pelycodontidae	Brownian Motion	3	14.0595
	Mylodontidae + Bradypodidae + Pseudoglyptodontidae	Trended Random Walk	4	-22.0108
119	Megalonychidae	Brownian Motion	3	-15.5886	12	57	-57.1587	145.408	-21.7484
	Megatheriidae + Nothrotheriidae	Brownian Motion	3	-13.9056
	Hapalopidae + Pelycodontidae	Driven Trend	3	1.96433
	Mylodontidae + Bradypodidae + Pseudoglyptodontidae	Driven Trend	3	-29.6288
120	Megalonychidae	Brownian Motion	3	-15.5886	14	57	-36.7247	111.449	-4.76897
	Megatheriidae + Nothrotheriidae	Brownian Motion	3	-13.9056
	Hapalopidae + Pelycodontidae	Trended Random Walk	4	14.7803
	Mylodontidae + Bradypodidae + Pseudoglyptodontidae	Trended Random Walk	4	-22.0108
121	Megalonychidae	Stasis	2	-15.9784	11	57	-43.94	115.747	-6.91756
	Megatheriidae + Nothrotheriidae	Driven Trend	3	-11.4805
	Hapalopidae + Pelycodontidae	Brownian Motion	3	14.0595
	Mylodontidae + Bradypodidae + Pseudoglyptodontidae	Brownian Motion	3	-30.5405
122	Megalonychidae	Stasis	2	-15.9784	12	57	-43.6134	118.318	-8.20317
	Megatheriidae + Nothrotheriidae	Trended Random Walk	4	-11.154
	Hapalopidae + Pelycodontidae	Brownian Motion	3	14.0595
	Mylodontidae + Bradypodidae + Pseudoglyptodontidae	Brownian Motion	3	-30.5405
123	Megalonychidae	Driven Trend	3	-15.9163	11	57	-47.5647	122.996	-10.5423
	Megatheriidae + Nothrotheriidae	Stasis	2	-15.1674
	Hapalopidae + Pelycodontidae	Brownian Motion	3	14.0595
	Mylodontidae + Bradypodidae + Pseudoglyptodontidae	Brownian Motion	3	-30.5405
124	Megalonychidae	Driven Trend	3	-15.9163	13	57	-43.5513	121.568	-9.82809
	Megatheriidae + Nothrotheriidae	Trended Random Walk	4	-11.154
	Hapalopidae + Pelycodontidae	Brownian Motion	3	14.0595
	Mylodontidae + Bradypodidae + Pseudoglyptodontidae	Brownian Motion	3	-30.5405
125	Megalonychidae	Trended Random Walk	4	-14.5977	12	57	-46.2461	123.583	-10.8358
	Megatheriidae + Nothrotheriidae	Stasis	2	-15.1674
	Hapalopidae + Pelycodontidae	Brownian Motion	3	14.0595
	Mylodontidae + Bradypodidae + Pseudoglyptodontidae	Brownian Motion	3	-30.5405
126	Megalonychidae	Trended Random Walk	4	-14.5977	13	57	-42.5592	119.584	-8.83605
	Megatheriidae + Nothrotheriidae	Driven Trend	3	-11.4805
	Hapalopidae + Pelycodontidae	Brownian Motion	3	14.0595
	Mylodontidae + Bradypodidae + Pseudoglyptodontidae	Brownian Motion	3	-30.5405
127	Megalonychidae	Stasis	2	-15.9784	11	57	-58.4602	144.787	-21.4378
	Megatheriidae + Nothrotheriidae	Brownian Motion	3	-13.9056
	Hapalopidae + Pelycodontidae	Driven Trend	3	1.96433
	Mylodontidae + Bradypodidae + Pseudoglyptodontidae	Brownian Motion	3	-30.5405
128	Megalonychidae	Stasis	2	-15.9784	12	57	-45.6442	122.379	-10.234
	Megatheriidae + Nothrotheriidae	Brownian Motion	3	-13.9056
	Hapalopidae + Pelycodontidae	Trended Random Walk	4	14.7803
	Mylodontidae + Bradypodidae + Pseudoglyptodontidae	Brownian Motion	3	-30.5405
129	Megalonychidae	Driven Trend	3	-15.9163	11	57	-58.4384	144.743	-21.416
	Megatheriidae + Nothrotheriidae	Brownian Motion	3	-13.9056
	Hapalopidae + Pelycodontidae	Stasis	2	1.92397
	Mylodontidae + Bradypodidae + Pseudoglyptodontidae	Brownian Motion	3	-30.5405
130	Megalonychidae	Driven Trend	3	-15.9163	13	57	-45.5821	125.629	-11.8589
	Megatheriidae + Nothrotheriidae	Brownian Motion	3	-13.9056
	Hapalopidae + Pelycodontidae	Trended Random Walk	4	14.7803
	Mylodontidae + Bradypodidae + Pseudoglyptodontidae	Brownian Motion	3	-30.5405
131	Megalonychidae	Trended Random Walk	4	-14.5977	12	57	-57.1198	145.331	-21.7096
	Megatheriidae + Nothrotheriidae	Brownian Motion	3	-13.9056
	Hapalopidae + Pelycodontidae	Stasis	2	1.92397
	Mylodontidae + Bradypodidae + Pseudoglyptodontidae	Brownian Motion	3	-30.5405
132	Megalonychidae	Trended Random Walk	4	-14.5977	13	57	-57.0795	148.624	-23.3563
	Megatheriidae + Nothrotheriidae	Brownian Motion	3	-13.9056
	Hapalopidae + Pelycodontidae	Driven Trend	3	1.96433
	Mylodontidae + Bradypodidae + Pseudoglyptodontidae	Brownian Motion	3	-30.5405
133	Megalonychidae	Stasis	2	-15.9784	11	57	-45.4534	118.773	-8.43097
	Megatheriidae + Nothrotheriidae	Brownian Motion	3	-13.9056
	Hapalopidae + Pelycodontidae	Brownian Motion	3	14.0595
	Mylodontidae + Bradypodidae + Pseudoglyptodontidae	Driven Trend	3	-29.6288
134	Megalonychidae	Stasis	2	-15.9784	12	57	-37.8354	106.762	-2.42508
	Megatheriidae + Nothrotheriidae	Brownian Motion	3	-13.9056
	Hapalopidae + Pelycodontidae	Brownian Motion	3	14.0595
	Mylodontidae + Bradypodidae + Pseudoglyptodontidae	Trended Random Walk	4	-22.0108
135	Megalonychidae	Driven Trend	3	-15.9163	11	57	-46.3816	120.63	-9.35915
	Megatheriidae + Nothrotheriidae	Brownian Motion	3	-13.9056
	Hapalopidae + Pelycodontidae	Brownian Motion	3	14.0595
	Mylodontidae + Bradypodidae + Pseudoglyptodontidae	Stasis	2	-30.6192
136	Megalonychidae	Driven Trend	3	-15.9163	13	57	-37.7732	110.011	-4.05
	Megatheriidae + Nothrotheriidae	Brownian Motion	3	-13.9056
	Hapalopidae + Pelycodontidae	Brownian Motion	3	14.0595
	Mylodontidae + Bradypodidae + Pseudoglyptodontidae	Trended Random Walk	4	-22.0108
137	Megalonychidae	Trended Random Walk	4	-14.5977	12	57	-45.063	121.217	-9.65273
	Megatheriidae + Nothrotheriidae	Brownian Motion	3	-13.9056
	Hapalopidae + Pelycodontidae	Brownian Motion	3	14.0595
	Mylodontidae + Bradypodidae + Pseudoglyptodontidae	Stasis	2	-30.6192
138	Megalonychidae	Trended Random Walk	4	-14.5977	13	57	-44.0726	122.61	-10.3495
	Megatheriidae + Nothrotheriidae	Brownian Motion	3	-13.9056
	Hapalopidae + Pelycodontidae	Brownian Motion	3	14.0595
	Mylodontidae + Bradypodidae + Pseudoglyptodontidae	Driven Trend	3	-29.6288
139	Megalonychidae	Brownian Motion	3	-15.5886	11	57	-59.3321	146.531	-22.3098
	Megatheriidae + Nothrotheriidae	Stasis	2	-15.1674
	Hapalopidae + Pelycodontidae	Driven Trend	3	1.96433
	Mylodontidae + Bradypodidae + Pseudoglyptodontidae	Brownian Motion	3	-30.5405
140	Megalonychidae	Brownian Motion	3	-15.5886	12	57	-46.5162	124.123	-11.1059
	Megatheriidae + Nothrotheriidae	Stasis	2	-15.1674
	Hapalopidae + Pelycodontidae	Trended Random Walk	4	14.7803
	Mylodontidae + Bradypodidae + Pseudoglyptodontidae	Brownian Motion	3	-30.5405
141	Megalonychidae	Brownian Motion	3	-15.5886	11	57	-55.6856	139.238	-18.6632
	Megatheriidae + Nothrotheriidae	Driven Trend	3	-11.4805
	Hapalopidae + Pelycodontidae	Stasis	2	1.92397
	Mylodontidae + Bradypodidae + Pseudoglyptodontidae	Brownian Motion	3	-30.5405
142	Megalonychidae	Brownian Motion	3	-15.5886	13	57	-42.8293	120.124	-9.10613
	Megatheriidae + Nothrotheriidae	Driven Trend	3	-11.4805
	Hapalopidae + Pelycodontidae	Trended Random Walk	4	14.7803
	Mylodontidae + Bradypodidae + Pseudoglyptodontidae	Brownian Motion	3	-30.5405
143	Megalonychidae	Brownian Motion	3	-15.5886	12	57	-55.3591	141.809	-19.9488
	Megatheriidae + Nothrotheriidae	Trended Random Walk	4	-11.154
	Hapalopidae + Pelycodontidae	Stasis	2	1.92397
	Mylodontidae + Bradypodidae + Pseudoglyptodontidae	Brownian Motion	3	-30.5405
144	Megalonychidae	Brownian Motion	3	-15.5886	13	57	-55.3188	145.103	-21.5956
	Megatheriidae + Nothrotheriidae	Trended Random Walk	4	-11.154
	Hapalopidae + Pelycodontidae	Driven Trend	3	1.96433
	Mylodontidae + Bradypodidae + Pseudoglyptodontidae	Brownian Motion	3	-30.5405
145	Megalonychidae	Brownian Motion	3	-15.5886	11	57	-46.3253	120.517	-9.30291
	Megatheriidae + Nothrotheriidae	Stasis	2	-15.1674
	Hapalopidae + Pelycodontidae	Brownian Motion	3	14.0595
	Mylodontidae + Bradypodidae + Pseudoglyptodontidae	Driven Trend	3	-29.6288
146	Megalonychidae	Brownian Motion	3	-15.5886	12	57	-38.7073	108.506	-3.29703
	Megatheriidae + Nothrotheriidae	Stasis	2	-15.1674
	Hapalopidae + Pelycodontidae	Brownian Motion	3	14.0595
	Mylodontidae + Bradypodidae + Pseudoglyptodontidae	Trended Random Walk	4	-22.0108
147	Megalonychidae	Brownian Motion	3	-15.5886	11	57	-43.6288	115.124	-6.6064
	Megatheriidae + Nothrotheriidae	Driven Trend	3	-11.4805
	Hapalopidae + Pelycodontidae	Brownian Motion	3	14.0595
	Mylodontidae + Bradypodidae + Pseudoglyptodontidae	Stasis	2	-30.6192
148	Megalonychidae	Brownian Motion	3	-15.5886	13	57	-35.0204	104.506	-1.29725
	Megatheriidae + Nothrotheriidae	Driven Trend	3	-11.4805
	Hapalopidae + Pelycodontidae	Brownian Motion	3	14.0595
	Mylodontidae + Bradypodidae + Pseudoglyptodontidae	Trended Random Walk	4	-22.0108
149	Megalonychidae	Brownian Motion	3	-15.5886	12	57	-43.3023	117.695	-7.89202
	Megatheriidae + Nothrotheriidae	Trended Random Walk	4	-11.154
	Hapalopidae + Pelycodontidae	Brownian Motion	3	14.0595
	Mylodontidae + Bradypodidae + Pseudoglyptodontidae	Stasis	2	-30.6192
150	Megalonychidae	Brownian Motion	3	-15.5886	13	57	-42.3119	119.089	-8.58875
	Megatheriidae + Nothrotheriidae	Trended Random Walk	4	-11.154
	Hapalopidae + Pelycodontidae	Brownian Motion	3	14.0595
	Mylodontidae + Bradypodidae + Pseudoglyptodontidae	Driven Trend	3	-29.6288
151	Megalonychidae	Brownian Motion	3	-15.5886	11	57	-57.199	142.265	-20.1766
	Megatheriidae + Nothrotheriidae	Brownian Motion	3	-13.9056
	Hapalopidae + Pelycodontidae	Stasis	2	1.92397
	Mylodontidae + Bradypodidae + Pseudoglyptodontidae	Driven Trend	3	-29.6288
152	Megalonychidae	Brownian Motion	3	-15.5886	12	57	-49.581	130.253	-14.1708
	Megatheriidae + Nothrotheriidae	Brownian Motion	3	-13.9056
	Hapalopidae + Pelycodontidae	Stasis	2	1.92397
	Mylodontidae + Bradypodidae + Pseudoglyptodontidae	Trended Random Walk	4	-22.0108
153	Megalonychidae	Brownian Motion	3	-15.5886	11	57	-58.1491	144.165	-21.1267
	Megatheriidae + Nothrotheriidae	Brownian Motion	3	-13.9056
	Hapalopidae + Pelycodontidae	Driven Trend	3	1.96433
	Mylodontidae + Bradypodidae + Pseudoglyptodontidae	Stasis	2	-30.6192
154	Megalonychidae	Brownian Motion	3	-15.5886	13	57	-49.5407	133.546	-15.8175
	Megatheriidae + Nothrotheriidae	Brownian Motion	3	-13.9056
	Hapalopidae + Pelycodontidae	Driven Trend	3	1.96433
	Mylodontidae + Bradypodidae + Pseudoglyptodontidae	Trended Random Walk	4	-22.0108
155	Megalonychidae	Brownian Motion	3	-15.5886	12	57	-45.3331	121.757	-9.92281
	Megatheriidae + Nothrotheriidae	Brownian Motion	3	-13.9056
	Hapalopidae + Pelycodontidae	Trended Random Walk	4	14.7803
	Mylodontidae + Bradypodidae + Pseudoglyptodontidae	Stasis	2	-30.6192
156	Megalonychidae	Brownian Motion	3	-15.5886	13	57	-44.3427	123.151	-10.6195
	Megatheriidae + Nothrotheriidae	Brownian Motion	3	-13.9056
	Hapalopidae + Pelycodontidae	Trended Random Walk	4	14.7803
	Mylodontidae + Bradypodidae + Pseudoglyptodontidae	Driven Trend	3	-29.6288
157	Megalonychidae	Driven Trend	3	-15.9163	12	57	-55.0613	141.213	-19.651
	Megatheriidae + Nothrotheriidae	Driven Trend	3	-11.4805
	Hapalopidae + Pelycodontidae	Driven Trend	3	1.96433
	Mylodontidae + Bradypodidae + Pseudoglyptodontidae	Driven Trend	3	-29.6288
158	Megalonychidae	Stasis	2	-15.9784	11	57	-55.1235	138.114	-18.1011
	Megatheriidae + Nothrotheriidae	Driven Trend	3	-11.4805
	Hapalopidae + Pelycodontidae	Driven Trend	3	1.96433
	Mylodontidae + Bradypodidae + Pseudoglyptodontidae	Driven Trend	3	-29.6288
159	Megalonychidae	Brownian Motion	3	-15.5886	12	57	-54.7336	140.558	-19.3233
	Megatheriidae + Nothrotheriidae	Driven Trend	3	-11.4805
	Hapalopidae + Pelycodontidae	Driven Trend	3	1.96433
	Mylodontidae + Bradypodidae + Pseudoglyptodontidae	Driven Trend	3	-29.6288
160	Megalonychidae	Trended Random Walk	4	-14.5977	13	57	-53.7427	141.951	-20.0196
	Megatheriidae + Nothrotheriidae	Driven Trend	3	-11.4805
	Hapalopidae + Pelycodontidae	Driven Trend	3	1.96433
	Mylodontidae + Bradypodidae + Pseudoglyptodontidae	Driven Trend	3	-29.6288
161	Megalonychidae	Driven Trend	3	-15.9163	11	57	-58.7482	145.363	-21.7258
	Megatheriidae + Nothrotheriidae	Stasis	2	-15.1674
	Hapalopidae + Pelycodontidae	Driven Trend	3	1.96433
	Mylodontidae + Bradypodidae + Pseudoglyptodontidae	Driven Trend	3	-29.6288
162	Megalonychidae	Driven Trend	3	-15.9163	12	57	-57.4864	146.064	-22.0761
	Megatheriidae + Nothrotheriidae	Brownian Motion	3	-13.9056
	Hapalopidae + Pelycodontidae	Driven Trend	3	1.96433
	Mylodontidae + Bradypodidae + Pseudoglyptodontidae	Driven Trend	3	-29.6288
163	Megalonychidae	Driven Trend	3	-15.9163	13	57	-54.7348	143.935	-21.0116
	Megatheriidae + Nothrotheriidae	Trended Random Walk	4	-11.154
	Hapalopidae + Pelycodontidae	Driven Trend	3	1.96433
	Mylodontidae + Bradypodidae + Pseudoglyptodontidae	Driven Trend	3	-29.6288
164	Megalonychidae	Driven Trend	3	-15.9163	11	57	-55.1016	138.07	-18.0792
	Megatheriidae + Nothrotheriidae	Driven Trend	3	-11.4805
	Hapalopidae + Pelycodontidae	Stasis	2	1.92397
	Mylodontidae + Bradypodidae + Pseudoglyptodontidae	Driven Trend	3	-29.6288
165	Megalonychidae	Driven Trend	3	-15.9163	12	57	-42.9661	117.023	-7.55582
	Megatheriidae + Nothrotheriidae	Driven Trend	3	-11.4805
	Hapalopidae + Pelycodontidae	Brownian Motion	3	14.0595
	Mylodontidae + Bradypodidae + Pseudoglyptodontidae	Driven Trend	3	-29.6288
166	Megalonychidae	Driven Trend	3	-15.9163	13	57	-42.2453	118.956	-8.52213
	Megatheriidae + Nothrotheriidae	Driven Trend	3	-11.4805
	Hapalopidae + Pelycodontidae	Trended Random Walk	4	14.7803
	Mylodontidae + Bradypodidae + Pseudoglyptodontidae	Driven Trend	3	-29.6288
167	Megalonychidae	Driven Trend	3	-15.9163	11	57	-56.0516	139.97	-19.0292
	Megatheriidae + Nothrotheriidae	Driven Trend	3	-11.4805
	Hapalopidae + Pelycodontidae	Driven Trend	3	1.96433
	Mylodontidae + Bradypodidae + Pseudoglyptodontidae	Stasis	2	-30.6192
168	Megalonychidae	Driven Trend	3	-15.9163	12	57	-55.9729	143.037	-20.5627
	Megatheriidae + Nothrotheriidae	Driven Trend	3	-11.4805
	Hapalopidae + Pelycodontidae	Driven Trend	3	1.96433
	Mylodontidae + Bradypodidae + Pseudoglyptodontidae	Brownian Motion	3	-30.5405
169	Megalonychidae	Driven Trend	3	-15.9163	13	57	-47.4433	129.352	-13.7201
	Megatheriidae + Nothrotheriidae	Driven Trend	3	-11.4805
	Hapalopidae + Pelycodontidae	Driven Trend	3	1.96433
	Mylodontidae + Bradypodidae + Pseudoglyptodontidae	Trended Random Walk	4	-22.0108
170	Megalonychidae	Trended Random Walk	4	-14.5977	14	57	-53.4162	144.832	-21.4605
	Megatheriidae + Nothrotheriidae	Trended Random Walk	4	-11.154
	Hapalopidae + Pelycodontidae	Driven Trend	3	1.96433
	Mylodontidae + Bradypodidae + Pseudoglyptodontidae	Driven Trend	3	-29.6288
171	Megalonychidae	Trended Random Walk	4	-14.5977	14	57	-40.9268	119.854	-8.97103
	Megatheriidae + Nothrotheriidae	Driven Trend	3	-11.4805
	Hapalopidae + Pelycodontidae	Trended Random Walk	4	14.7803
	Mylodontidae + Bradypodidae + Pseudoglyptodontidae	Driven Trend	3	-29.6288
172	Megalonychidae	Trended Random Walk	4	-14.5977	14	57	-46.1247	130.249	-14.169
	Megatheriidae + Nothrotheriidae	Driven Trend	3	-11.4805
	Hapalopidae + Pelycodontidae	Driven Trend	3	1.96433
	Mylodontidae + Bradypodidae + Pseudoglyptodontidae	Trended Random Walk	4	-22.0108
173	Megalonychidae	Driven Trend	3	-15.9163	14	57	-41.9188	121.838	-9.96307
	Megatheriidae + Nothrotheriidae	Trended Random Walk	4	-11.154
	Hapalopidae + Pelycodontidae	Trended Random Walk	4	14.7803
	Mylodontidae + Bradypodidae + Pseudoglyptodontidae	Driven Trend	3	-29.6288
174	Megalonychidae	Driven Trend	3	-15.9163	14	57	-47.1168	132.234	-15.161
	Megatheriidae + Nothrotheriidae	Trended Random Walk	4	-11.154
	Hapalopidae + Pelycodontidae	Driven Trend	3	1.96433
	Mylodontidae + Bradypodidae + Pseudoglyptodontidae	Trended Random Walk	4	-22.0108
175	Megalonychidae	Driven Trend	3	-15.9163	14	57	-34.6273	107.255	-2.67156
	Megatheriidae + Nothrotheriidae	Driven Trend	3	-11.4805
	Hapalopidae + Pelycodontidae	Trended Random Walk	4	14.7803
	Mylodontidae + Bradypodidae + Pseudoglyptodontidae	Trended Random Walk	4	-22.0108
176	Megalonychidae	Stasis	2	-15.9784	11	57	-57.5485	142.964	-20.5261
	Megatheriidae + Nothrotheriidae	Brownian Motion	3	-13.9056
	Hapalopidae + Pelycodontidae	Driven Trend	3	1.96433
	Mylodontidae + Bradypodidae + Pseudoglyptodontidae	Driven Trend	3	-29.6288
177	Megalonychidae	Stasis	2	-15.9784	12	57	-54.797	140.685	-19.3867
	Megatheriidae + Nothrotheriidae	Trended Random Walk	4	-11.154
	Hapalopidae + Pelycodontidae	Driven Trend	3	1.96433
	Mylodontidae + Bradypodidae + Pseudoglyptodontidae	Driven Trend	3	-29.6288
178	Megalonychidae	Brownian Motion	3	-15.5886	11	57	-58.4205	144.708	-21.3981
	Megatheriidae + Nothrotheriidae	Stasis	2	-15.1674
	Hapalopidae + Pelycodontidae	Driven Trend	3	1.96433
	Mylodontidae + Bradypodidae + Pseudoglyptodontidae	Driven Trend	3	-29.6288
179	Megalonychidae	Brownian Motion	3	-15.5886	13	57	-54.4071	143.279	-20.6839
	Megatheriidae + Nothrotheriidae	Trended Random Walk	4	-11.154
	Hapalopidae + Pelycodontidae	Driven Trend	3	1.96433
	Mylodontidae + Bradypodidae + Pseudoglyptodontidae	Driven Trend	3	-29.6288
180	Megalonychidae	Trended Random Walk	4	-14.5977	12	57	-57.4296	145.95	-22.0193
	Megatheriidae + Nothrotheriidae	Stasis	2	-15.1674
	Hapalopidae + Pelycodontidae	Driven Trend	3	1.96433
	Mylodontidae + Bradypodidae + Pseudoglyptodontidae	Driven Trend	3	-29.6288
181	Megalonychidae	Trended Random Walk	4	-14.5977	13	57	-56.1678	146.801	-22.4446
	Megatheriidae + Nothrotheriidae	Brownian Motion	3	-13.9056
	Hapalopidae + Pelycodontidae	Driven Trend	3	1.96433
	Mylodontidae + Bradypodidae + Pseudoglyptodontidae	Driven Trend	3	-29.6288
182	Megalonychidae	Stasis	2	-15.9784	11	57	-43.0283	113.923	-6.00589
	Megatheriidae + Nothrotheriidae	Driven Trend	3	-11.4805
	Hapalopidae + Pelycodontidae	Brownian Motion	3	14.0595
	Mylodontidae + Bradypodidae + Pseudoglyptodontidae	Driven Trend	3	-29.6288
183	Megalonychidae	Stasis	2	-15.9784	12	57	-42.3075	115.706	-6.89721
	Megatheriidae + Nothrotheriidae	Driven Trend	3	-11.4805
	Hapalopidae + Pelycodontidae	Trended Random Walk	4	14.7803
	Mylodontidae + Bradypodidae + Pseudoglyptodontidae	Driven Trend	3	-29.6288
184	Megalonychidae	Brownian Motion	3	-15.5886	11	57	-54.774	137.415	-17.7516
	Megatheriidae + Nothrotheriidae	Driven Trend	3	-11.4805
	Hapalopidae + Pelycodontidae	Stasis	2	1.92397
	Mylodontidae + Bradypodidae + Pseudoglyptodontidae	Driven Trend	3	-29.6288
185	Megalonychidae	Brownian Motion	3	-15.5886	13	57	-41.9176	118.3	-8.19446
	Megatheriidae + Nothrotheriidae	Driven Trend	3	-11.4805
	Hapalopidae + Pelycodontidae	Trended Random Walk	4	14.7803
	Mylodontidae + Bradypodidae + Pseudoglyptodontidae	Driven Trend	3	-29.6288
186	Megalonychidae	Trended Random Walk	4	-14.5977	12	57	-53.7831	138.657	-18.3728
	Megatheriidae + Nothrotheriidae	Driven Trend	3	-11.4805
	Hapalopidae + Pelycodontidae	Stasis	2	1.92397
	Mylodontidae + Bradypodidae + Pseudoglyptodontidae	Driven Trend	3	-29.6288
187	Megalonychidae	Trended Random Walk	4	-14.5977	13	57	-41.6476	117.76	-7.92438
	Megatheriidae + Nothrotheriidae	Driven Trend	3	-11.4805
	Hapalopidae + Pelycodontidae	Brownian Motion	3	14.0595
	Mylodontidae + Bradypodidae + Pseudoglyptodontidae	Driven Trend	3	-29.6288
188	Megalonychidae	Stasis	2	-15.9784	11	57	-56.0351	139.937	-19.0127
	Megatheriidae + Nothrotheriidae	Driven Trend	3	-11.4805
	Hapalopidae + Pelycodontidae	Driven Trend	3	1.96433
	Mylodontidae + Bradypodidae + Pseudoglyptodontidae	Brownian Motion	3	-30.5405
189	Megalonychidae	Stasis	2	-15.9784	12	57	-47.5054	126.102	-12.0952
	Megatheriidae + Nothrotheriidae	Driven Trend	3	-11.4805
	Hapalopidae + Pelycodontidae	Driven Trend	3	1.96433
	Mylodontidae + Bradypodidae + Pseudoglyptodontidae	Trended Random Walk	4	-22.0108
190	Megalonychidae	Brownian Motion	3	-15.5886	11	57	-55.724	139.315	-18.7016
	Megatheriidae + Nothrotheriidae	Driven Trend	3	-11.4805
	Hapalopidae + Pelycodontidae	Driven Trend	3	1.96433
	Mylodontidae + Bradypodidae + Pseudoglyptodontidae	Stasis	2	-30.6192
191	Megalonychidae	Brownian Motion	3	-15.5886	13	57	-47.1156	128.696	-13.3924
	Megatheriidae + Nothrotheriidae	Driven Trend	3	-11.4805
	Hapalopidae + Pelycodontidae	Driven Trend	3	1.96433
	Mylodontidae + Bradypodidae + Pseudoglyptodontidae	Trended Random Walk	4	-22.0108
192	Megalonychidae	Trended Random Walk	4	-14.5977	12	57	-54.7331	140.557	-19.3228
	Megatheriidae + Nothrotheriidae	Driven Trend	3	-11.4805
	Hapalopidae + Pelycodontidae	Driven Trend	3	1.96433
	Mylodontidae + Bradypodidae + Pseudoglyptodontidae	Stasis	2	-30.6192
193	Megalonychidae	Trended Random Walk	4	-14.5977	13	57	-54.6544	143.774	-20.9312
	Megatheriidae + Nothrotheriidae	Driven Trend	3	-11.4805
	Hapalopidae + Pelycodontidae	Driven Trend	3	1.96433
	Mylodontidae + Bradypodidae + Pseudoglyptodontidae	Brownian Motion	3	-30.5405
194	Megalonychidae	Driven Trend	3	-15.9163	11	57	-46.653	121.173	-9.63058
	Megatheriidae + Nothrotheriidae	Stasis	2	-15.1674
	Hapalopidae + Pelycodontidae	Brownian Motion	3	14.0595
	Mylodontidae + Bradypodidae + Pseudoglyptodontidae	Driven Trend	3	-29.6288
195	Megalonychidae	Driven Trend	3	-15.9163	12	57	-45.9322	122.955	-10.5219
	Megatheriidae + Nothrotheriidae	Stasis	2	-15.1674
	Hapalopidae + Pelycodontidae	Trended Random Walk	4	14.7803
	Mylodontidae + Bradypodidae + Pseudoglyptodontidae	Driven Trend	3	-29.6288
196	Megalonychidae	Driven Trend	3	-15.9163	11	57	-57.5267	142.92	-20.5043
	Megatheriidae + Nothrotheriidae	Brownian Motion	3	-13.9056
	Hapalopidae + Pelycodontidae	Stasis	2	1.92397
	Mylodontidae + Bradypodidae + Pseudoglyptodontidae	Driven Trend	3	-29.6288
197	Megalonychidae	Driven Trend	3	-15.9163	13	57	-44.6704	123.806	-10.9472
	Megatheriidae + Nothrotheriidae	Brownian Motion	3	-13.9056
	Hapalopidae + Pelycodontidae	Trended Random Walk	4	14.7803
	Mylodontidae + Bradypodidae + Pseudoglyptodontidae	Driven Trend	3	-29.6288
198	Megalonychidae	Driven Trend	3	-15.9163	12	57	-47.1571	125.405	-11.7468
	Megatheriidae + Nothrotheriidae	Trended Random Walk	4	-11.154
	Hapalopidae + Pelycodontidae	Stasis	2	1.92397
	Mylodontidae + Bradypodidae + Pseudoglyptodontidae	Driven Trend	3	-22.0108
199	Megalonychidae	Driven Trend	3	-15.9163	13	57	-35.0216	104.508	-1.29841
	Megatheriidae + Nothrotheriidae	Trended Random Walk	4	-11.154
	Hapalopidae + Pelycodontidae	Brownian Motion	3	14.0595
	Mylodontidae + Bradypodidae + Pseudoglyptodontidae	Driven Trend	3	-22.0108
200	Megalonychidae	Driven Trend	3	-15.9163	11	57	-59.6598	147.186	-22.6374
	Megatheriidae + Nothrotheriidae	Stasis	2	-15.1674
	Hapalopidae + Pelycodontidae	Driven Trend	3	1.96433
	Mylodontidae + Bradypodidae + Pseudoglyptodontidae	Brownian Motion	3	-30.5405
201	Megalonychidae	Driven Trend	3	-15.9163	12	57	-51.1301	133.351	-15.7199
	Megatheriidae + Nothrotheriidae	Stasis	2	-15.1674
	Hapalopidae + Pelycodontidae	Driven Trend	3	1.96433
	Mylodontidae + Bradypodidae + Pseudoglyptodontidae	Trended Random Walk	4	-22.0108
202	Megalonychidae	Driven Trend	3	-15.9163	11	57	-58.4767	144.82	-21.4543
	Megatheriidae + Nothrotheriidae	Brownian Motion	3	-13.9056
	Hapalopidae + Pelycodontidae	Driven Trend	3	1.96433
	Mylodontidae + Bradypodidae + Pseudoglyptodontidae	Stasis	2	-30.6192
203	Megalonychidae	Driven Trend	3	-15.9163	13	57	-49.8683	134.202	-16.1452
	Megatheriidae + Nothrotheriidae	Brownian Motion	3	-13.9056
	Hapalopidae + Pelycodontidae	Driven Trend	3	1.96433
	Mylodontidae + Bradypodidae + Pseudoglyptodontidae	Trended Random Walk	4	-22.0108
204	Megalonychidae	Driven Trend	3	-15.9163	12	57	-55.7251	142.541	-20.3149
	Megatheriidae + Nothrotheriidae	Trended Random Walk	4	-11.154
	Hapalopidae + Pelycodontidae	Driven Trend	3	1.96433
	Mylodontidae + Bradypodidae + Pseudoglyptodontidae	Stasis	2	-30.6192
205	Megalonychidae	Driven Trend	3	-15.9163	13	57	-55.6464	145.758	-21.9233
	Megatheriidae + Nothrotheriidae	Trended Random Walk	4	-11.154
	Hapalopidae + Pelycodontidae	Driven Trend	3	1.96433
	Mylodontidae + Bradypodidae + Pseudoglyptodontidae	Brownian Motion	3	-30.5405
206	Megalonychidae	Driven Trend	3	-15.9163	11	57	-56.0133	139.893	-18.9909
	Megatheriidae + Nothrotheriidae	Driven Trend	3	-11.4805
	Hapalopidae + Pelycodontidae	Stasis	2	1.92397
	Mylodontidae + Bradypodidae + Pseudoglyptodontidae	Brownian Motion	3	-30.5405
207	Megalonychidae	Driven Trend	3	-15.9163	12	57	-47.4836	126.058	-12.0733
	Megatheriidae + Nothrotheriidae	Driven Trend	3	-11.4805
	Hapalopidae + Pelycodontidae	Stasis	2	1.92397
	Mylodontidae + Bradypodidae + Pseudoglyptodontidae	Trended Random Walk	4	-22.0108
208	Megalonychidae	Driven Trend	3	-15.9163	11	57	-43.9565	115.78	-6.93407
	Megatheriidae + Nothrotheriidae	Driven Trend	3	-11.4805
	Hapalopidae + Pelycodontidae	Brownian Motion	3	14.0595
	Mylodontidae + Bradypodidae + Pseudoglyptodontidae	Stasis	2	-30.6192
209	Megalonychidae	Driven Trend	3	-15.9163	13	57	-35.3481	105.161	-1.62492
	Megatheriidae + Nothrotheriidae	Driven Trend	3	-11.4805
	Hapalopidae + Pelycodontidae	Brownian Motion	3	14.0595
	Mylodontidae + Bradypodidae + Pseudoglyptodontidae	Trended Random Walk	4	-22.0108
210	Megalonychidae	Driven Trend	3	-15.9163	12	57	-43.2357	117.562	-7.8254
	Megatheriidae + Nothrotheriidae	Driven Trend	3	-11.4805
	Hapalopidae + Pelycodontidae	Trended Random Walk	4	14.7803
	Mylodontidae + Bradypodidae + Pseudoglyptodontidae	Stasis	2	-30.6192
211	Megalonychidae	Driven Trend	3	-15.9163	13	57	-43.157	120.779	-9.4338
	Megatheriidae + Nothrotheriidae	Driven Trend	3	-11.4805
	Hapalopidae + Pelycodontidae	Trended Random Walk	4	14.7803
	Mylodontidae + Bradypodidae + Pseudoglyptodontidae	Brownian Motion	3	-30.5405
212	Megalonychidae	Trended Random Walk	4	-14.5977	16	57	-32.9822	111.564	-4.82651
	Megatheriidae + Nothrotheriidae	Trended Random Walk	4	-11.154
	Hapalopidae + Pelycodontidae	Trended Random Walk	4	14.7803
	Mylodontidae + Bradypodidae + Pseudoglyptodontidae	Trended Random Walk	4	-22.0108
213	Megalonychidae	Stasis	2	-15.9784	14	57	-34.363	106.726	-2.40724
	Megatheriidae + Nothrotheriidae	Trended Random Walk	4	-11.154
	Hapalopidae + Pelycodontidae	Trended Random Walk	4	14.7803
	Mylodontidae + Bradypodidae + Pseudoglyptodontidae	Trended Random Walk	4	-22.0108
214	Megalonychidae	Brownian Motion	3	-15.5886	15	57	-33.9731	109.654	-3.87105
	Megatheriidae + Nothrotheriidae	Trended Random Walk	4	-11.154
	Hapalopidae + Pelycodontidae	Trended Random Walk	4	14.7803
	Mylodontidae + Bradypodidae + Pseudoglyptodontidae	Trended Random Walk	4	-22.0108
215	Megalonychidae	Driven Trend	3	-15.9163	15	57	-34.3008	110.309	-4.19872
	Megatheriidae + Nothrotheriidae	Trended Random Walk	4	-11.154
	Hapalopidae + Pelycodontidae	Trended Random Walk	4	14.7803
	Mylodontidae + Bradypodidae + Pseudoglyptodontidae	Trended Random Walk	4	-22.0108
216	Megalonychidae	Trended Random Walk	4	-14.5977	14	57	-36.9956	111.991	-5.0399
	Megatheriidae + Nothrotheriidae	Stasis	2	-15.1674
	Hapalopidae + Pelycodontidae	Trended Random Walk	4	14.7803
	Mylodontidae + Bradypodidae + Pseudoglyptodontidae	Trended Random Walk	4	-22.0108
217	Megalonychidae	Trended Random Walk	4	-14.5977	15	57	-35.7338	113.175	-5.63176
	Megatheriidae + Nothrotheriidae	Brownian Motion	3	-13.9056
	Hapalopidae + Pelycodontidae	Trended Random Walk	4	14.7803
	Mylodontidae + Bradypodidae + Pseudoglyptodontidae	Trended Random Walk	4	-22.0108
218	Megalonychidae	Trended Random Walk	4	-22.0108	15	57	-40.7219	123.151	-10.6198
	Megatheriidae + Nothrotheriidae	Driven Trend	3	-11.4805
	Hapalopidae + Pelycodontidae	Trended Random Walk	4	14.7803
	Mylodontidae + Bradypodidae + Pseudoglyptodontidae	Trended Random Walk	4	-22.0108
219	Megalonychidae	Trended Random Walk	4	-22.0108	14	57	-56.6954	151.391	-24.7396
	Megatheriidae + Nothrotheriidae	Trended Random Walk	4	-14.5977
	Hapalopidae + Pelycodontidae	Stasis	2	1.92397
	Mylodontidae + Bradypodidae + Pseudoglyptodontidae	Trended Random Walk	4	-22.0108
220	Megalonychidae	Trended Random Walk	4	-22.0108	15	57	-44.5598	130.827	-14.4578
	Megatheriidae + Nothrotheriidae	Trended Random Walk	4	-14.5977
	Hapalopidae + Pelycodontidae	Brownian Motion	3	14.0595
	Mylodontidae + Bradypodidae + Pseudoglyptodontidae	Trended Random Walk	4	-22.0108
221	Megalonychidae	Trended Random Walk	4	-22.0108	15	57	-56.655	155.017	-26.5529
	Megatheriidae + Nothrotheriidae	Trended Random Walk	4	-14.5977
	Hapalopidae + Pelycodontidae	Driven Trend	3	1.96433
	Mylodontidae + Bradypodidae + Pseudoglyptodontidae	Trended Random Walk	4	-22.0108
222	Megalonychidae	Trended Random Walk	4	-14.5977	14	57	-41.5906	121.181	-9.63489
	Megatheriidae + Nothrotheriidae	Trended Random Walk	4	-11.154
	Hapalopidae + Pelycodontidae	Trended Random Walk	4	14.7803
	Mylodontidae + Bradypodidae + Pseudoglyptodontidae	Stasis	2	-30.6192
223	Megalonychidae	Trended Random Walk	4	-14.5977	15	57	-41.5119	124.731	-11.4098
	Megatheriidae + Nothrotheriidae	Trended Random Walk	4	-11.154
	Hapalopidae + Pelycodontidae	Trended Random Walk	4	14.7803
	Mylodontidae + Bradypodidae + Pseudoglyptodontidae	Brownian Motion	3	-30.5405
224	Megalonychidae	Trended Random Walk	4	-14.5977	15	57	-40.6003	122.908	-10.4982
	Megatheriidae + Nothrotheriidae	Trended Random Walk	4	-11.154
	Hapalopidae + Pelycodontidae	Trended Random Walk	4	14.7803
	Mylodontidae + Bradypodidae + Pseudoglyptodontidae	Driven Trend	3	-29.6288
225	Megalonychidae	Stasis	2	-15.9784	13	57	-37.1146	108.694	-3.39139
	Megatheriidae + Nothrotheriidae	Brownian Motion	3	-13.9056
	Hapalopidae + Pelycodontidae	Trended Random Walk	4	14.7803
	Mylodontidae + Bradypodidae + Pseudoglyptodontidae	Trended Random Walk	4	-22.0108
226	Megalonychidae	Stasis	2	-15.9784	13	57	-34.6895	103.844	-0.966306
	Megatheriidae + Nothrotheriidae	Driven Trend	3	-11.4805
	Hapalopidae + Pelycodontidae	Trended Random Walk	4	14.7803
	Mylodontidae + Bradypodidae + Pseudoglyptodontidae	Trended Random Walk	4	-22.0108
227	Megalonychidae	Brownian Motion	3	-15.5886	13	57	-37.9865	110.438	-4.26333
	Megatheriidae + Nothrotheriidae	Stasis	2	-15.1674
	Hapalopidae + Pelycodontidae	Trended Random Walk	4	14.7803
	Mylodontidae + Bradypodidae + Pseudoglyptodontidae	Trended Random Walk	4	-22.0108
228	Megalonychidae	Brownian Motion	3	-15.5886	14	57	-34.2996	106.599	-2.34389
	Megatheriidae + Nothrotheriidae	Driven Trend	3	-11.4805
	Hapalopidae + Pelycodontidae	Trended Random Walk	4	14.7803
	Mylodontidae + Bradypodidae + Pseudoglyptodontidae	Trended Random Walk	4	-22.0108
229	Megalonychidae	Driven Trend	3	-15.9163	13	57	-38.3142	111.093	-4.591
	Megatheriidae + Nothrotheriidae	Stasis	2	-15.1674
	Hapalopidae + Pelycodontidae	Trended Random Walk	4	14.7803
	Mylodontidae + Bradypodidae + Pseudoglyptodontidae	Trended Random Walk	4	-22.0108
230	Megalonychidae	Driven Trend	3	-15.9163	14	57	-37.0524	112.105	-5.09664
	Megatheriidae + Nothrotheriidae	Brownian Motion	3	-13.9056
	Hapalopidae + Pelycodontidae	Trended Random Walk	4	14.7803
	Mylodontidae + Bradypodidae + Pseudoglyptodontidae	Trended Random Walk	4	-22.0108
231	Megalonychidae	Stasis	2	-15.9784	13	57	-35.0838	104.633	-1.3606
	Megatheriidae + Nothrotheriidae	Trended Random Walk	4	-11.154
	Hapalopidae + Pelycodontidae	Brownian Motion	3	14.0595
	Mylodontidae + Bradypodidae + Pseudoglyptodontidae	Trended Random Walk	4	-22.0108
232	Megalonychidae	Stasis	2	-15.9784	13	57	-47.1789	128.823	-13.4558
	Megatheriidae + Nothrotheriidae	Trended Random Walk	4	-11.154
	Hapalopidae + Pelycodontidae	Driven Trend	3	1.96433
	Mylodontidae + Bradypodidae + Pseudoglyptodontidae	Trended Random Walk	4	-22.0108
233	Megalonychidae	Brownian Motion	3	-15.5886	13	57	-46.8294	128.124	-13.1063
	Megatheriidae + Nothrotheriidae	Trended Random Walk	4	-11.154
	Hapalopidae + Pelycodontidae	Stasis	2	1.92397
	Mylodontidae + Bradypodidae + Pseudoglyptodontidae	Trended Random Walk	4	-22.0108
234	Megalonychidae	Brownian Motion	3	-15.5886	14	57	-46.7891	131.578	-14.8334
	Megatheriidae + Nothrotheriidae	Trended Random Walk	4	-11.154
	Hapalopidae + Pelycodontidae	Driven Trend	3	1.96433
	Mylodontidae + Bradypodidae + Pseudoglyptodontidae	Trended Random Walk	4	-22.0108
235	Megalonychidae	Driven Trend	3	-15.9163	13	57	-47.1571	128.779	-13.4339
	Megatheriidae + Nothrotheriidae	Trended Random Walk	4	-11.154
	Hapalopidae + Pelycodontidae	Stasis	2	1.92397
	Mylodontidae + Bradypodidae + Pseudoglyptodontidae	Trended Random Walk	4	-22.0108
236	Megalonychidae	Driven Trend	3	-15.9163	14	57	-35.0216	108.043	-3.06586
	Megatheriidae + Nothrotheriidae	Trended Random Walk	4	-11.154
	Hapalopidae + Pelycodontidae	Brownian Motion	3	14.0595
	Mylodontidae + Bradypodidae + Pseudoglyptodontidae	Trended Random Walk	4	-22.0108
237	Megalonychidae	Stasis	2	-15.9784	13	57	-42.8927	120.25	-9.16948
	Megatheriidae + Nothrotheriidae	Trended Random Walk	4	-11.154
	Hapalopidae + Pelycodontidae	Trended Random Walk	4	14.7803
	Mylodontidae + Bradypodidae + Pseudoglyptodontidae	Brownian Motion	3	-30.5405
238	Megalonychidae	Stasis	2	-15.9784	13	57	-41.981	118.427	-8.25781
	Megatheriidae + Nothrotheriidae	Trended Random Walk	4	-11.154
	Hapalopidae + Pelycodontidae	Trended Random Walk	4	14.7803
	Mylodontidae + Bradypodidae + Pseudoglyptodontidae	Driven Trend	3	-29.6288
239	Megalonychidae	Brownian Motion	3	-15.5886	13	57	-42.5815	119.628	-8.85832
	Megatheriidae + Nothrotheriidae	Trended Random Walk	4	-11.154
	Hapalopidae + Pelycodontidae	Trended Random Walk	4	14.7803
	Mylodontidae + Bradypodidae + Pseudoglyptodontidae	Stasis	2	-30.6192
240	Megalonychidae	Brownian Motion	3	-15.5886	14	57	-41.5911	121.182	-9.6354
	Megatheriidae + Nothrotheriidae	Trended Random Walk	4	-11.154
	Hapalopidae + Pelycodontidae	Trended Random Walk	4	14.7803
	Mylodontidae + Bradypodidae + Pseudoglyptodontidae	Driven Trend	3	-29.6288
241	Megalonychidae	Driven Trend	3	-15.9163	13	57	-42.9092	120.283	-9.18599
	Megatheriidae + Nothrotheriidae	Trended Random Walk	4	-11.154
	Hapalopidae + Pelycodontidae	Trended Random Walk	4	14.7803
	Mylodontidae + Bradypodidae + Pseudoglyptodontidae	Stasis	2	-30.6192
242	Megalonychidae	Driven Trend	3	-15.9163	14	57	-42.8305	123.661	-10.8747
	Megatheriidae + Nothrotheriidae	Trended Random Walk	4	-11.154
	Hapalopidae + Pelycodontidae	Trended Random Walk	4	14.7803
	Mylodontidae + Bradypodidae + Pseudoglyptodontidae	Brownian Motion	3	-30.5405
243	Megalonychidae	Trended Random Walk	4	-14.5977	13	57	-37.7164	109.898	-3.99325
	Megatheriidae + Nothrotheriidae	Stasis	2	-15.1674
	Hapalopidae + Pelycodontidae	Brownian Motion	3	14.0595
	Mylodontidae + Bradypodidae + Pseudoglyptodontidae	Trended Random Walk	4	-22.0108
244	Megalonychidae	Trended Random Walk	4	-14.5977	13	57	-49.8116	134.088	-16.0884
	Megatheriidae + Nothrotheriidae	Stasis	2	-15.1674
	Hapalopidae + Pelycodontidae	Driven Trend	3	1.96433
	Mylodontidae + Bradypodidae + Pseudoglyptodontidae	Trended Random Walk	4	-22.0108
245	Megalonychidae	Trended Random Walk	4	-14.5977	13	57	-48.5902	131.645	-14.867
	Megatheriidae + Nothrotheriidae	Brownian Motion	3	-13.9056
	Hapalopidae + Pelycodontidae	Stasis	2	1.92397
	Mylodontidae + Bradypodidae + Pseudoglyptodontidae	Trended Random Walk	4	-22.0108
246	Megalonychidae	Trended Random Walk	4	-14.5977	14	57	-48.5498	135.1	-16.5941
	Megatheriidae + Nothrotheriidae	Brownian Motion	3	-13.9056
	Hapalopidae + Pelycodontidae	Driven Trend	3	1.96433
	Mylodontidae + Bradypodidae + Pseudoglyptodontidae	Trended Random Walk	4	-22.0108
247	Megalonychidae	Trended Random Walk	4	-14.5977	13	57	-46.1651	126.795	-12.4419
	Megatheriidae + Nothrotheriidae	Driven Trend	3	-11.4805
	Hapalopidae + Pelycodontidae	Stasis	2	1.92397
	Mylodontidae + Bradypodidae + Pseudoglyptodontidae	Trended Random Walk	4	-22.0108
248	Megalonychidae	Trended Random Walk	4	-14.5977	14	57	-34.0295	106.059	-2.07381
	Megatheriidae + Nothrotheriidae	Driven Trend	3	-11.4805
	Hapalopidae + Pelycodontidae	Brownian Motion	3	14.0595
	Mylodontidae + Bradypodidae + Pseudoglyptodontidae	Trended Random Walk	4	-22.0108
249	Megalonychidae	Trended Random Walk	4	-14.5977	13	57	-45.5253	125.516	-11.8021
	Megatheriidae + Nothrotheriidae	Stasis	2	-15.1674
	Hapalopidae + Pelycodontidae	Trended Random Walk	4	14.7803
	Mylodontidae + Bradypodidae + Pseudoglyptodontidae	Brownian Motion	3	-30.5405
250	Megalonychidae	Trended Random Walk	4	-14.5977	13	57	-44.6136	123.692	-10.8905
	Megatheriidae + Nothrotheriidae	Stasis	2	-15.1674
	Hapalopidae + Pelycodontidae	Trended Random Walk	4	14.7803
	Mylodontidae + Bradypodidae + Pseudoglyptodontidae	Driven Trend	3	-29.6288
251	Megalonychidae	Trended Random Walk	4	-14.5977	13	57	-44.3422	123.15	-10.619
	Megatheriidae + Nothrotheriidae	Brownian Motion	3	-13.9056
	Hapalopidae + Pelycodontidae	Trended Random Walk	4	14.7803
	Mylodontidae + Bradypodidae + Pseudoglyptodontidae	Stasis	2	-30.6192
252	Megalonychidae	Trended Random Walk	4	-14.5977	14	57	-43.3518	124.704	-11.3961
	Megatheriidae + Nothrotheriidae	Brownian Motion	3	-13.9056
	Hapalopidae + Pelycodontidae	Trended Random Walk	4	14.7803
	Mylodontidae + Bradypodidae + Pseudoglyptodontidae	Driven Trend	3	-29.6288
253	Megalonychidae	Trended Random Walk	4	-14.5977	13	57	-41.9171	118.299	-8.19395
	Megatheriidae + Nothrotheriidae	Driven Trend	3	-11.4805
	Hapalopidae + Pelycodontidae	Trended Random Walk	4	14.7803
	Mylodontidae + Bradypodidae + Pseudoglyptodontidae	Stasis	2	-30.6192
254	Megalonychidae	Trended Random Walk	4	-14.5977	14	57	-41.8384	121.677	-9.88269
	Megatheriidae + Nothrotheriidae	Driven Trend	3	-11.4805
	Hapalopidae + Pelycodontidae	Trended Random Walk	4	14.7803
	Mylodontidae + Bradypodidae + Pseudoglyptodontidae	Brownian Motion	3	-30.5405
255	Megalonychidae	Trended Random Walk	4	-14.5977	13	57	-54.3682	143.202	-20.6451
	Megatheriidae + Nothrotheriidae	Trended Random Walk	4	-11.154
	Hapalopidae + Pelycodontidae	Stasis	2	1.92397
	Mylodontidae + Bradypodidae + Pseudoglyptodontidae	Brownian Motion	3	-30.5405
256	Megalonychidae	Trended Random Walk	4	-14.5977	13	57	-53.4566	141.378	-19.7334
	Megatheriidae + Nothrotheriidae	Trended Random Walk	4	-11.154
	Hapalopidae + Pelycodontidae	Stasis	2	1.92397
	Mylodontidae + Bradypodidae + Pseudoglyptodontidae	Driven Trend	3	-29.6288
257	Megalonychidae	Trended Random Walk	4	-14.5977	13	57	-42.3114	119.088	-8.58825
	Megatheriidae + Nothrotheriidae	Trended Random Walk	4	-11.154
	Hapalopidae + Pelycodontidae	Brownian Motion	3	14.0595
	Mylodontidae + Bradypodidae + Pseudoglyptodontidae	Stasis	2	-30.6192
258	Megalonychidae	Trended Random Walk	4	-14.5977	14	57	-41.321	120.642	-9.36532
	Megatheriidae + Nothrotheriidae	Trended Random Walk	4	-11.154
	Hapalopidae + Pelycodontidae	Brownian Motion	3	14.0595
	Mylodontidae + Bradypodidae + Pseudoglyptodontidae	Driven Trend	3	-29.6288
259	Megalonychidae	Trended Random Walk	4	-14.5977	13	57	-54.4066	143.278	-20.6834
	Megatheriidae + Nothrotheriidae	Trended Random Walk	4	-11.154
	Hapalopidae + Pelycodontidae	Driven Trend	3	1.96433
	Mylodontidae + Bradypodidae + Pseudoglyptodontidae	Stasis	2	-30.6192
260	Megalonychidae	Trended Random Walk	4	-14.5977	14	57	-54.3279	146.656	-22.3722
	Megatheriidae + Nothrotheriidae	Trended Random Walk	4	-11.154
	Hapalopidae + Pelycodontidae	Driven Trend	3	1.96433
	Mylodontidae + Bradypodidae + Pseudoglyptodontidae	Brownian Motion	3	-30.5405
261	Megalonychidae + Nothrotheriidae + Megatheriidae	Stasis	2	-35.5222	6	57	-64.2174	142.115	-20.1017
	Hapalopidae + Pelycodontidae	Stasis	2	1.92397
	Mylodontidae + Bradypodidae + Pseudoglyptodontidae	Stasis	2	-30.6192
262	Megalonychidae + Nothrotheriidae + Megatheriidae	Brownian Motion	3	-35.467	7	57	-64.1623	144.61	-21.3494
	Hapalopidae + Pelycodontidae	Stasis	2	1.92397
	Mylodontidae + Bradypodidae + Pseudoglyptodontidae	Stasis	2	-30.6192
263	Megalonychidae + Nothrotheriidae + Megatheriidae	Driven Trend	3	-33.3388	7	57	-62.034	140.354	-19.2211
	Hapalopidae + Pelycodontidae	Stasis	2	1.92397
	Mylodontidae + Bradypodidae + Pseudoglyptodontidae	Stasis	2	-30.6192
264	Megalonychidae + Nothrotheriidae + Megatheriidae	Trended Random Walk	4	-30.1783	8	57	-58.8735	136.747	-17.4178
	Hapalopidae + Pelycodontidae	Stasis	2	1.92397
	Mylodontidae + Bradypodidae + Pseudoglyptodontidae	Stasis	2	-30.6192
265	Megalonychidae + Nothrotheriidae + Megatheriidae	Stasis	2	-35.5222	7	57	-52.0819	120.45	-9.26905
	Hapalopidae + Pelycodontidae	Brownian Motion	3	14.0595
	Mylodontidae + Bradypodidae + Pseudoglyptodontidae	Stasis	2	-30.6192
266	Megalonychidae + Nothrotheriidae + Megatheriidae	Stasis	2	-35.5222	7	57	-64.1771	144.64	-21.3642
	Hapalopidae + Pelycodontidae	Driven Trend	3	1.96433
	Mylodontidae + Bradypodidae + Pseudoglyptodontidae	Stasis	2	-30.6192
267	Megalonychidae + Nothrotheriidae + Megatheriidae	Stasis	2	-35.5222	8	57	-51.3611	121.722	-9.90539
	Hapalopidae + Pelycodontidae	Trended Random Walk	4	14.7803
	Mylodontidae + Bradypodidae + Pseudoglyptodontidae	Stasis	2	-30.6192
268	Megalonychidae + Nothrotheriidae + Megatheriidae	Stasis	2	-35.5222	7	57	-64.1387	144.563	-21.3259
	Hapalopidae + Pelycodontidae	Stasis	2	1.92397
	Mylodontidae + Bradypodidae + Pseudoglyptodontidae	Brownian Motion	3	-30.5405
269	Megalonychidae + Nothrotheriidae + Megatheriidae	Stasis	2	-35.5222	7	57	-63.2271	142.74	-20.4142
	Hapalopidae + Pelycodontidae	Stasis	2	1.92397
	Mylodontidae + Bradypodidae + Pseudoglyptodontidae	Driven Trend	3	-29.6288
270	Megalonychidae + Nothrotheriidae + Megatheriidae	Stasis	2	-35.5222	8	57	-55.6091	130.218	-14.1533
	Hapalopidae + Pelycodontidae	Stasis	2	1.92397
	Mylodontidae + Bradypodidae + Pseudoglyptodontidae	Trended Random Walk	4	-22.0108
271	Megalonychidae + Nothrotheriidae + Megatheriidae	Brownian Motion	3	-35.467	8	57	-64.1219	147.244	-22.6662
	Hapalopidae + Pelycodontidae	Driven Trend	3	1.96433
	Mylodontidae + Bradypodidae + Pseudoglyptodontidae	Stasis	2	-30.6192
272	Megalonychidae + Nothrotheriidae + Megatheriidae	Brownian Motion	3	-35.467	9	57	-51.3059	124.442	-11.2651
	Hapalopidae + Pelycodontidae	Trended Random Walk	4	14.7803
	Mylodontidae + Bradypodidae + Pseudoglyptodontidae	Stasis	2	-30.6192
273	Megalonychidae + Nothrotheriidae + Megatheriidae	Driven Trend	3	-33.3388	8	57	-49.8985	118.797	-8.44274
	Hapalopidae + Pelycodontidae	Brownian Motion	3	14.0595
	Mylodontidae + Bradypodidae + Pseudoglyptodontidae	Stasis	2	-30.6192
274	Megalonychidae + Nothrotheriidae + Megatheriidae	Driven Trend	3	-33.3388	9	57	-49.1777	120.185	-9.13684
	Hapalopidae + Pelycodontidae	Trended Random Walk	4	14.7803
	Mylodontidae + Bradypodidae + Pseudoglyptodontidae	Stasis	2	-30.6192
275	Megalonychidae + Nothrotheriidae + Megatheriidae	Trended Random Walk	4	-30.1783	9	57	-46.738	115.306	-6.69716
	Hapalopidae + Pelycodontidae	Brownian Motion	3	14.0595
	Mylodontidae + Bradypodidae + Pseudoglyptodontidae	Stasis	2	-30.6192
276	Megalonychidae + Nothrotheriidae + Megatheriidae	Trended Random Walk	4	-30.1783	9	57	-58.8332	139.496	-18.7923
	Hapalopidae + Pelycodontidae	Driven Trend	3	1.96433
	Mylodontidae + Bradypodidae + Pseudoglyptodontidae	Stasis	2	-30.6192
277	Megalonychidae + Nothrotheriidae + Megatheriidae	Brownian Motion	3	-35.467	8	57	-63.1719	145.344	-21.7162
	Hapalopidae + Pelycodontidae	Stasis	2	1.92397
	Mylodontidae + Bradypodidae + Pseudoglyptodontidae	Driven Trend	3	-29.6288
278	Megalonychidae + Nothrotheriidae + Megatheriidae	Brownian Motion	3	-35.467	9	57	-55.5539	132.938	-15.5131
	Hapalopidae + Pelycodontidae	Stasis	2	1.92397
	Mylodontidae + Bradypodidae + Pseudoglyptodontidae	Trended Random Walk	4	-22.0108
279	Megalonychidae + Nothrotheriidae + Megatheriidae	Driven Trend	3	-33.3388	8	57	-61.9553	142.911	-20.4996
	Hapalopidae + Pelycodontidae	Stasis	2	1.92397
	Mylodontidae + Bradypodidae + Pseudoglyptodontidae	Brownian Motion	3	-30.5405
280	Megalonychidae + Nothrotheriidae + Megatheriidae	Driven Trend	3	-33.3388	9	57	-53.4256	128.681	-13.3848
	Hapalopidae + Pelycodontidae	Stasis	2	1.92397
	Mylodontidae + Bradypodidae + Pseudoglyptodontidae	Trended Random Walk	4	-22.0108
281	Megalonychidae + Nothrotheriidae + Megatheriidae	Trended Random Walk	4	-30.1783	9	57	-58.7948	139.419	-18.754
	Hapalopidae + Pelycodontidae	Stasis	2	1.92397
	Mylodontidae + Bradypodidae + Pseudoglyptodontidae	Brownian Motion	3	-30.5405
282	Megalonychidae + Nothrotheriidae + Megatheriidae	Trended Random Walk	4	-30.1783	9	57	-57.8832	137.596	-17.8423
	Hapalopidae + Pelycodontidae	Stasis	2	1.92397
	Mylodontidae + Bradypodidae + Pseudoglyptodontidae	Driven Trend	3	-29.6288
283	Megalonychidae + Nothrotheriidae + Megatheriidae	Stasis	2	-35.5222	8	57	-51.0916	121.183	-9.63582
	Hapalopidae + Pelycodontidae	Brownian Motion	3	14.0595
	Mylodontidae + Bradypodidae + Pseudoglyptodontidae	Driven Trend	3	-29.6288
284	Megalonychidae + Nothrotheriidae + Megatheriidae	Stasis	2	-35.5222	9	57	-43.4735	108.777	-3.43271
	Hapalopidae + Pelycodontidae	Brownian Motion	3	14.0595
	Mylodontidae + Bradypodidae + Pseudoglyptodontidae	Trended Random Walk	4	-22.0108
285	Megalonychidae + Nothrotheriidae + Megatheriidae	Stasis	2	-35.5222	8	57	-64.0984	147.197	-22.6427
	Hapalopidae + Pelycodontidae	Driven Trend	3	1.96433
	Mylodontidae + Bradypodidae + Pseudoglyptodontidae	Brownian Motion	3	-30.5405
286	Megalonychidae + Nothrotheriidae + Megatheriidae	Stasis	2	-35.5222	9	57	-55.5687	132.967	-15.5279
	Hapalopidae + Pelycodontidae	Driven Trend	3	1.96433
	Mylodontidae + Bradypodidae + Pseudoglyptodontidae	Trended Random Walk	4	-22.0108
287	Megalonychidae + Nothrotheriidae + Megatheriidae	Stasis	2	-35.5222	9	57	-51.2824	124.395	-11.2416
	Hapalopidae + Pelycodontidae	Trended Random Walk	4	14.7803
	Mylodontidae + Bradypodidae + Pseudoglyptodontidae	Brownian Motion	3	-30.5405
288	Megalonychidae + Nothrotheriidae + Megatheriidae	Stasis	2	-35.5222	9	57	-50.3708	122.571	-10.3299
	Hapalopidae + Pelycodontidae	Trended Random Walk	4	14.7803
	Mylodontidae + Bradypodidae + Pseudoglyptodontidae	Driven Trend	3	-29.6288
289	Megalonychidae + Nothrotheriidae + Megatheriidae	Brownian Motion	3	-35.467	9	57	-51.948	125.726	-11.9072
	Hapalopidae + Pelycodontidae	Brownian Motion	3	14.0595
	Mylodontidae + Bradypodidae + Pseudoglyptodontidae	Brownian Motion	3	-30.5405
290	Megalonychidae + Nothrotheriidae + Megatheriidae	Stasis	2	-35.5222	8	57	-52.0032	123.006	-10.5475
	Hapalopidae + Pelycodontidae	Brownian Motion	3	14.0595
	Mylodontidae + Bradypodidae + Pseudoglyptodontidae	Brownian Motion	3	-30.5405
291	Megalonychidae + Nothrotheriidae + Megatheriidae	Driven Trend	3	-33.3388	9	57	-49.8198	121.469	-9.77894
	Hapalopidae + Pelycodontidae	Brownian Motion	3	14.0595
	Mylodontidae + Bradypodidae + Pseudoglyptodontidae	Brownian Motion	3	-30.5405
292	Megalonychidae + Nothrotheriidae + Megatheriidae	Trended Random Walk	4	-30.1783	10	57	-46.6593	118.101	-8.09486
	Hapalopidae + Pelycodontidae	Brownian Motion	3	14.0595
	Mylodontidae + Bradypodidae + Pseudoglyptodontidae	Brownian Motion	3	-30.5405
293	Megalonychidae + Nothrotheriidae + Megatheriidae	Brownian Motion	3	-35.467	8	57	-64.0836	147.167	-22.6278
	Hapalopidae + Pelycodontidae	Stasis	2	1.92397
	Mylodontidae + Bradypodidae + Pseudoglyptodontidae	Brownian Motion	3	-30.5405
294	Megalonychidae + Nothrotheriidae + Megatheriidae	Brownian Motion	3	-35.467	9	57	-64.0432	149.916	-24.0024
	Hapalopidae + Pelycodontidae	Driven Trend	3	1.96433
	Mylodontidae + Bradypodidae + Pseudoglyptodontidae	Brownian Motion	3	-30.5405
295	Megalonychidae + Nothrotheriidae + Megatheriidae	Brownian Motion	3	-35.467	10	57	-51.2272	127.237	-12.6628
	Hapalopidae + Pelycodontidae	Trended Random Walk	4	14.7803
	Mylodontidae + Bradypodidae + Pseudoglyptodontidae	Brownian Motion	3	-30.5405
296	Megalonychidae + Nothrotheriidae + Megatheriidae	Brownian Motion	3	-35.467	8	57	-52.0267	123.053	-10.571
	Hapalopidae + Pelycodontidae	Brownian Motion	3	14.0595
	Mylodontidae + Bradypodidae + Pseudoglyptodontidae	Stasis	2	-30.6192
297	Megalonychidae + Nothrotheriidae + Megatheriidae	Brownian Motion	3	-35.467	9	57	-51.0364	123.903	-10.9955
	Hapalopidae + Pelycodontidae	Brownian Motion	3	14.0595
	Mylodontidae + Bradypodidae + Pseudoglyptodontidae	Driven Trend	3	-29.6288
298	Megalonychidae + Nothrotheriidae + Megatheriidae	Brownian Motion	3	-35.467	10	57	-43.4184	111.619	-4.85394
	Hapalopidae + Pelycodontidae	Brownian Motion	3	14.0595
	Mylodontidae + Bradypodidae + Pseudoglyptodontidae	Trended Random Walk	4	-22.0108
299	Megalonychidae + Nothrotheriidae + Megatheriidae	Driven Trend	3	-33.3388	10	57	-49.099	122.981	-10.5345
	Hapalopidae + Pelycodontidae	Trended Random Walk	4	14.7803
	Mylodontidae + Bradypodidae + Pseudoglyptodontidae	Brownian Motion	3	-30.5405
300	Megalonychidae + Nothrotheriidae + Megatheriidae	Trended Random Walk	4	-30.1783	10	57	-58.7545	142.292	-20.19
	Hapalopidae + Pelycodontidae	Driven Trend	3	1.96433
	Mylodontidae + Bradypodidae + Pseudoglyptodontidae	Brownian Motion	3	-30.5405
301	Megalonychidae + Nothrotheriidae + Megatheriidae	Driven Trend	3	-33.3388	10	57	-41.2901	107.363	-2.72567
	Hapalopidae + Pelycodontidae	Brownian Motion	3	14.0595
	Mylodontidae + Bradypodidae + Pseudoglyptodontidae	Trended Random Walk	4	-22.0108
302	Megalonychidae + Nothrotheriidae + Megatheriidae	Trended Random Walk	4	-30.1783	10	57	-45.7476	116.278	-7.1832
	Hapalopidae + Pelycodontidae	Brownian Motion	3	14.0595
	Mylodontidae + Bradypodidae + Pseudoglyptodontidae	Driven Trend	3	-29.6288
303	Megalonychidae + Nothrotheriidae + Megatheriidae	Brownian Motion	3	-35.467	10	57	-55.5135	135.81	-16.9491
	Hapalopidae + Pelycodontidae	Driven Trend	3	1.96433
	Mylodontidae + Bradypodidae + Pseudoglyptodontidae	Trended Random Walk	4	-22.0108
304	Megalonychidae + Nothrotheriidae + Megatheriidae	Brownian Motion	3	-35.467	10	57	-50.3156	125.414	-11.7512
	Hapalopidae + Pelycodontidae	Trended Random Walk	4	14.7803
	Mylodontidae + Bradypodidae + Pseudoglyptodontidae	Driven Trend	3	-29.6288
305	Megalonychidae + Nothrotheriidae + Megatheriidae	Driven Trend	3	-33.3388	9	57	-61.0033	143.836	-20.9624
	Hapalopidae + Pelycodontidae	Driven Trend	3	1.96433
	Mylodontidae + Bradypodidae + Pseudoglyptodontidae	Driven Trend	3	-29.6288
306	Megalonychidae + Nothrotheriidae + Megatheriidae	Stasis	2	-35.5222	8	57	-63.1867	145.373	-21.731
	Hapalopidae + Pelycodontidae	Driven Trend	3	1.96433
	Mylodontidae + Bradypodidae + Pseudoglyptodontidae	Driven Trend	3	-29.6288
307	Megalonychidae + Nothrotheriidae + Megatheriidae	Brownian Motion	3	-35.467	9	57	-63.1315	148.093	-23.0907
	Hapalopidae + Pelycodontidae	Driven Trend	3	1.96433
	Mylodontidae + Bradypodidae + Pseudoglyptodontidae	Driven Trend	3	-29.6288
308	Megalonychidae + Nothrotheriidae + Megatheriidae	Trended Random Walk	4	-30.1783	10	57	-57.8428	140.468	-19.2784
	Hapalopidae + Pelycodontidae	Driven Trend	3	1.96433
	Mylodontidae + Bradypodidae + Pseudoglyptodontidae	Driven Trend	3	-29.6288
309	Megalonychidae + Nothrotheriidae + Megatheriidae	Driven Trend	3	-33.3388	8	57	-61.0436	141.087	-19.5879
	Hapalopidae + Pelycodontidae	Stasis	2	1.92397
	Mylodontidae + Bradypodidae + Pseudoglyptodontidae	Driven Trend	3	-29.6288
310	Megalonychidae + Nothrotheriidae + Megatheriidae	Driven Trend	3	-33.3388	9	57	-48.9081	119.646	-8.86727
	Hapalopidae + Pelycodontidae	Brownian Motion	3	14.0595
	Mylodontidae + Bradypodidae + Pseudoglyptodontidae	Driven Trend	3	-29.6288
311	Megalonychidae + Nothrotheriidae + Megatheriidae	Driven Trend	3	-33.3388	10	57	-48.1873	121.157	-9.62288
	Hapalopidae + Pelycodontidae	Trended Random Walk	4	14.7803
	Mylodontidae + Bradypodidae + Pseudoglyptodontidae	Driven Trend	3	-29.6288
312	Megalonychidae + Nothrotheriidae + Megatheriidae	Driven Trend	3	-33.3388	8	57	-61.9936	142.987	-20.5379
	Hapalopidae + Pelycodontidae	Driven Trend	3	1.96433
	Mylodontidae + Bradypodidae + Pseudoglyptodontidae	Stasis	2	-30.6192
313	Megalonychidae + Nothrotheriidae + Megatheriidae	Driven Trend	3	-33.3388	9	57	-61.9149	145.66	-21.8741
	Hapalopidae + Pelycodontidae	Driven Trend	3	1.96433
	Mylodontidae + Bradypodidae + Pseudoglyptodontidae	Brownian Motion	3	-30.5405
314	Megalonychidae + Nothrotheriidae + Megatheriidae	Driven Trend	3	-33.3388	10	57	-53.3853	131.553	-14.8208
	Hapalopidae + Pelycodontidae	Driven Trend	3	1.96433
	Mylodontidae + Bradypodidae + Pseudoglyptodontidae	Trended Random Walk	4	-22.0108
315	Megalonychidae + Nothrotheriidae + Megatheriidae	Trended Random Walk	4	-30.1783	12	57	-37.4088	105.909	-1.99854
	Hapalopidae + Pelycodontidae	Trended Random Walk	4	14.7803
	Mylodontidae + Bradypodidae + Pseudoglyptodontidae	Trended Random Walk	4	-22.0108
316	Megalonychidae + Nothrotheriidae + Megatheriidae	Stasis	2	-35.5222	10	57	-42.7527	110.288	-4.18832
	Hapalopidae + Pelycodontidae	Trended Random Walk	4	14.7803
	Mylodontidae + Bradypodidae + Pseudoglyptodontidae	Trended Random Walk	4	-22.0108
317	Megalonychidae + Nothrotheriidae + Megatheriidae	Brownian Motion	3	-35.467	11	57	-42.6976	113.262	-5.67517
	Hapalopidae + Pelycodontidae	Trended Random Walk	4	14.7803
	Mylodontidae + Bradypodidae + Pseudoglyptodontidae	Trended Random Walk	4	-22.0108
318	Megalonychidae + Nothrotheriidae + Megatheriidae	Driven Trend	3	-33.3388	11	57	-40.5693	109.005	-3.5469
	Hapalopidae + Pelycodontidae	Trended Random Walk	4	14.7803
	Mylodontidae + Bradypodidae + Pseudoglyptodontidae	Trended Random Walk	4	-22.0108
319	Megalonychidae + Nothrotheriidae + Megatheriidae	Trended Random Walk	4	-30.1783	10	57	-50.2651	125.313	-11.7007
	Hapalopidae + Pelycodontidae	Stasis	2	1.92397
	Mylodontidae + Bradypodidae + Pseudoglyptodontidae	Trended Random Walk	4	-22.0108
320	Megalonychidae + Nothrotheriidae + Megatheriidae	Trended Random Walk	4	-30.1783	11	57	-38.1296	104.126	-1.10722
	Hapalopidae + Pelycodontidae	Brownian Motion	3	14.0595
	Mylodontidae + Bradypodidae + Pseudoglyptodontidae	Trended Random Walk	4	-22.0108
321	Megalonychidae + Nothrotheriidae + Megatheriidae	Trended Random Walk	4	-30.1783	11	57	-50.2248	128.316	-13.2024
	Hapalopidae + Pelycodontidae	Driven Trend	3	1.96433
	Mylodontidae + Bradypodidae + Pseudoglyptodontidae	Trended Random Walk	4	-22.0108
322	Megalonychidae + Nothrotheriidae + Megatheriidae	Trended Random Walk	4	-30.1783	10	57	-46.0172	116.817	-7.45277
	Hapalopidae + Pelycodontidae	Trended Random Walk	4	14.7803
	Mylodontidae + Bradypodidae + Pseudoglyptodontidae	Stasis	2	-30.6192
323	Megalonychidae + Nothrotheriidae + Megatheriidae	Trended Random Walk	4	-30.1783	11	57	-45.9385	119.744	-8.9161
	Hapalopidae + Pelycodontidae	Trended Random Walk	4	14.7803
	Mylodontidae + Bradypodidae + Pseudoglyptodontidae	Brownian Motion	3	-30.5405
324	Megalonychidae + Nothrotheriidae + Megatheriidae	Trended Random Walk	4	-30.1783	11	57	-45.0268	117.92	-8.00443
	Hapalopidae + Pelycodontidae	Trended Random Walk	4	14.7803
	Mylodontidae + Bradypodidae + Pseudoglyptodontidae	Driven Trend	3	-29.6288
325	Megalonychidae + Nothrotheriidae + Megatheriidae + Hapalopidae + Pelecyodontidae	Stasis	2	-43.8361	4	57	-74.4553	157.68	-27.8842
	Mylodontidae + Bradypodidae + Pseudoglyptodontidae	Stasis	2	-30.6192
326	Megalonychidae + Nothrotheriidae + Megatheriidae + Hapalopidae + Pelecyodontidae	Brownian Motion	3	-42.0116	5	57	-72.6308	156.438	-27.2633
	Mylodontidae + Bradypodidae + Pseudoglyptodontidae	Stasis	2	-30.6192
327	Megalonychidae + Nothrotheriidae + Megatheriidae + Hapalopidae + Pelecyodontidae	Driven Trend	3	-38.3309	5	57	-68.9501	149.077	-23.5826
	Mylodontidae + Bradypodidae + Pseudoglyptodontidae	Stasis	2	-30.6192
328	Megalonychidae + Nothrotheriidae + Megatheriidae + Hapalopidae + Pelecyodontidae	Trended Random Walk	4	-29.5527	6	57	-60.1719	134.024	-16.0562
	Mylodontidae + Bradypodidae + Pseudoglyptodontidae	Stasis	2	-30.6192
329	Megalonychidae + Nothrotheriidae + Megatheriidae + Hapalopidae + Pelecyodontidae	Stasis	2	-43.8361	5	57	-74.3766	159.93	-29.0091
	Mylodontidae + Bradypodidae + Pseudoglyptodontidae	Brownian Motion	3	-30.5405
330	Megalonychidae + Nothrotheriidae + Megatheriidae + Hapalopidae + Pelecyodontidae	Stasis	2	-43.8361	5	57	-73.4649	158.106	-28.0974
	Mylodontidae + Bradypodidae + Pseudoglyptodontidae	Driven Trend	3	-29.6288
331	Megalonychidae + Nothrotheriidae + Megatheriidae + Hapalopidae + Pelecyodontidae	Stasis	2	-43.8361	6	57	-65.8469	145.374	-21.7312
	Mylodontidae + Bradypodidae + Pseudoglyptodontidae	Trended Random Walk	4	-22.0108
332	Megalonychidae + Nothrotheriidae + Megatheriidae + Hapalopidae + Pelecyodontidae	Brownian Motion	3	-42.0116	6	57	-72.5521	158.784	-28.4363
	Mylodontidae + Bradypodidae + Pseudoglyptodontidae	Brownian Motion	3	-30.5405
333	Megalonychidae + Nothrotheriidae + Megatheriidae + Hapalopidae + Pelecyodontidae	Driven Trend	3		6				50.9557
	Mylodontidae + Bradypodidae + Pseudoglyptodontidae	Brownian Motion	3
333	Megalonychidae + Nothrotheriidae + Megatheriidae + Hapalopidae + Pelecyodontidae	Trended Random Walk	4	-29.5527	7	57	-60.0932	136.472	-17.2803
	Mylodontidae + Bradypodidae + Pseudoglyptodontidae	Brownian Motion	3	-30.5405
334	Megalonychidae + Nothrotheriidae + Megatheriidae + Hapalopidae + Pelecyodontidae	Brownian Motion	3	-42.0116	6	57	-71.6404	156.961	-27.5247
	Mylodontidae + Bradypodidae + Pseudoglyptodontidae	Driven Trend	3	-29.6288
336	Megalonychidae + Nothrotheriidae + Megatheriidae + Hapalopidae + Pelecyodontidae	Brownian Motion	3		7				50.9557
	Mylodontidae + Bradypodidae + Pseudoglyptodontidae	Trended Random Walk	4
335	Megalonychidae + Nothrotheriidae + Megatheriidae + Hapalopidae + Pelecyodontidae	Driven Trend	3	-38.3309	6	57	-67.9597	149.599	-23.844
	Mylodontidae + Bradypodidae + Pseudoglyptodontidae	Driven Trend	3	-29.6288
336	Megalonychidae + Nothrotheriidae + Megatheriidae + Hapalopidae + Pelecyodontidae	Trended Random Walk	4	-29.5527	7	57	-59.1815	134.649	-16.3687
	Mylodontidae + Bradypodidae + Pseudoglyptodontidae	Driven Trend	3	-29.6288
337	Megalonychidae + Nothrotheriidae + Megatheriidae + Hapalopidae + Pelecyodontidae	Driven Trend	3	-38.3309	7	57	-60.3417	136.969	-17.5289
	Mylodontidae + Bradypodidae + Pseudoglyptodontidae	Trended Random Walk	4	-22.0108
340	Megalonychidae + Nothrotheriidae + Megatheriidae + Hapalopidae + Pelecyodontidae	Trended Random Walk	4		8				50.9557
	Mylodontidae + Bradypodidae + Pseudoglyptodontidae	Trended Random Walk	4
341	Megalonychidae + Nothrotheriidae + Megatheriidae + Hapalopidae + Pelecyodontidae				0				50.9557
	Mylodontidae + Bradypodidae + Pseudoglyptodontidae
338	Megalonychidae + Nothrotheriidae + Megatheriidae + Hapalopidae + Pelecyodontidae	Trended Random Walk	4	-29.5527	7	57	-59.1815	134.649	-16.3687
	Mylodontidae + Bradypodidae + Pseudoglyptodontidae	Driven Trend	3	-29.6288
343	Megalonychidae + Nothrotheriidae + Megatheriidae + Hapalopidae + Pelecyodontidae				0				50.9557
	Mylodontidae + Bradypodidae + Pseudoglyptodontidae
344	Megalonychidae + Nothrotheriidae + Megatheriidae + Hapalopidae + Pelecyodontidae				0				50.9557
	Mylodontidae + Bradypodidae + Pseudoglyptodontidae
339	Megalonychidae + Nothrotheriidae + Megatheriidae + Hapalopidae + Pelecyodontidae	Driven Trend	3	-38.3309	7	57	-60.3417	136.969	-17.5289
	Mylodontidae + Bradypodidae + Pseudoglyptodontidae	Trended Random Walk	4	-22.0108
340	Megalonychidae + Nothrotheriidae + Megatheriidae + Hapalopidae + Pelecyodontidae	Trended Random Walk	4	-29.5527	8	57	-51.5635	122.127	-10.1078
	Mylodontidae + Bradypodidae + Pseudoglyptodontidae	Trended Random Walk	4	-22.0108

## Sheet: Table S4
Table S4. Summary of model likelihoods and parameter estimates for the optimal model and the 8 models within 2LnL of the optimal score. Models are in order of descending likelihood, with the model numbers corresponding to those given in Table S3. *** indicates a parameter that was excluded from the particular submodel structure. Means are in Ln(kg) and variances are Ln(kg^2), while α and β are in…
										Model parameter estimates
					μ0			σ0			α			β
Model	Submodel Group	Submodel Description	Param-Corrected LnL	L. 2LnL CI	Est.	U. 2LnL CI	L. 2LnL CI	Est.	U. 2LnL CI	L. 2LnL CI	Est.	U. 2LnL CI	L. 2LnL CI	Est.	U. 2LnL CI
92	Megalonychidae	Stasis	0	3.2622	4.1712	5.0802	1.61457	3.09707	7.11057	***	***	***	***	***	***
	Megatheriidae + Nothrotheriidae	Driven Trend		2.73119	3.56619	4.36069	1.07489	2.15439	5.30239	0.240496	0.325496	0.411996	***	***	***
	Hapalopidae + Pelycodontidae	Brownian Motion		2.93322	2.93322	2.93322	0.175732	0.175732	0.175732	***	***	***	-0.0373819	-0.0373819	-0.0373819
	Mylodontidae + Bradypodidae + Pseudoglyptodontidae	Trended Random Walk		1.769	1.79198	1.815	0	1e-07	0.0015001	0.0813299	0.125343	0.16933	0.156036	0.26949	0.526536
226	Megalonychidae	Stasis	-0.966306	3.2622	4.1712	5.0802	1.61457	3.09707	7.11057	***	***	***	***	***	***
	Megatheriidae + Nothrotheriidae	Driven Trend		2.73119	3.56619	4.36069	1.07489	2.15439	5.30239	0.240496	0.325496	0.411996	***	***	***
	Hapalopidae + Pelycodontidae	Trended Random Walk		3.08539	3.08539	3.0854	0.1469	0.1469	0.1469	-0.0323711	-0.0323708	-0.0323704	-0.0312488	-0.0312488	-0.0312488
	Mylodontidae + Bradypodidae + Pseudoglyptodontidae	Trended Random Walk		1.769	1.79198	1.815	0	1e-07	0.0015001	0.0813299	0.125343	0.16933	0.156036	0.26949	0.526536
320	Megalonychidae + Nothrotheriidae + Megatheriidae	Trended Random Walk	-1.10722	2.56649	3.09349	3.62049	0.149523	0.472023	2.04752	0.123741	0.192241	0.260741	0.173406	0.323406	0.651906
	Hapalopidae + Pelycodontidae	Brownian Motion		2.93322	2.93322	2.93322	0.175732	0.175732	0.175732	***	***	***	-0.0373819	-0.0373819	-0.0373819
	Mylodontidae + Bradypodidae + Pseudoglyptodontidae	Trended Random Walk		1.769	1.79198	1.815	0	1e-07	0.0015001	0.0813299	0.125343	0.16933	0.156036	0.26949	0.526536
148	Megalonychidae	Brownian Motion	-1.29725	3.14868	3.99918	4.84968	0.567965	1.64396	5.22046	***	***	***	0.00743136	0.161931	0.694931
	Megatheriidae + Nothrotheriidae	Driven Trend		2.73119	3.56619	4.36069	1.07489	2.15439	5.30239	0.240496	0.325496	0.411996	***	***	***
	Hapalopidae + Pelycodontidae	Brownian Motion		2.93322	2.93322	2.93322	0.175732	0.175732	0.175732	***	***	***	-0.0373819	-0.0373819	-0.0373819
	Mylodontidae + Bradypodidae + Pseudoglyptodontidae	Trended Random Walk		1.769	1.79198	1.815	0	1e-07	0.0015001	0.0813299	0.125343	0.16933	0.156036	0.26949	0.526536
199	Megalonychidae	Driven Trend	-1.29841	2.95045	3.84405	4.76565	1.60096	3.08656	7.05216	-0.0470156	0.0334844	0.110484	***	***	***
	Megatheriidae + Nothrotheriidae	Trended Random Walk		2.16546	2.91746	3.66946	0.135714	0.705714	3.49221	0.305255	0.397255	0.489255	0.0439579	0.169458	0.566958
	Hapalopidae + Pelycodontidae	Brownian Motion		2.93322	2.93322	2.93322	0.175732	0.175732	0.175732	***	***	***	-0.0373819	-0.0373819	-0.0373819
	Mylodontidae + Bradypodidae + Pseudoglyptodontidae	Driven Trend		2.31677	3.31777	4.31977	3.14264	5.50864	10.6326	0.0280297	0.0645297	0.10103	***	***	***
231	Megalonychidae	Stasis	-1.3606	3.2622	4.1712	5.0802	1.61457	3.09707	7.11057	***	***	***	***	***	***
	Megatheriidae + Nothrotheriidae	Trended Random Walk		2.16546	2.91746	3.66946	0.135714	0.705714	3.49221	0.305255	0.397255	0.489255	0.0439579	0.169458	0.566958
	Hapalopidae + Pelycodontidae	Brownian Motion		2.93322	2.93322	2.93322	0.175732	0.175732	0.175732	***	***	***	-0.0373819	-0.0373819	-0.0373819
	Mylodontidae + Bradypodidae + Pseudoglyptodontidae	Trended Random Walk		1.769	1.79198	1.815	0	1e-07	0.0015001	0.0813299	0.125343	0.16933	0.156036	0.26949	0.526536
209	Megalonychidae	Driven Trend	-1.62492	2.95045	3.84405	4.76565	1.60096	3.08656	7.05216	-0.0470156	0.0334844	0.110484	***	***	***
	Megatheriidae + Nothrotheriidae	Driven Trend		2.73119	3.56619	4.36069	1.07489	2.15439	5.30239	0.240496	0.325496	0.411996	***	***	***
	Hapalopidae + Pelycodontidae	Brownian Motion		2.93322	2.93322	2.93322	0.175732	0.175732	0.175732	***	***	***	-0.0373819	-0.0373819	-0.0373819
	Mylodontidae + Bradypodidae + Pseudoglyptodontidae	Trended Random Walk		1.769	1.79198	1.815	0	1e-07	0.0015001	0.0813299	0.125343	0.16933	0.156036	0.26949	0.526536
315	Megalonychidae + Nothrotheriidae + Megatheriidae	Trended Random Walk	-1.99854	2.56649	3.09349	3.62049	0.149523	0.472023	2.04752	0.123741	0.192241	0.260741	0.173406	0.323406	0.651906
	Hapalopidae + Pelycodontidae	Trended Random Walk		3.08539	3.08539	3.0854	0.1469	0.1469	0.1469	-0.0323711	-0.0323708	-0.0323704	-0.0312488	-0.0312488	-0.0312488
	Mylodontidae + Bradypodidae + Pseudoglyptodontidae	Trended Random Walk		1.769	1.79198	1.815	0	1e-07	0.0015001	0.0813299	0.125343	0.16933	0.156036	0.26949	0.526536

## Sheet: Table S5
Table S5. Graphical summary of the inferred modes of evolution implied by the set of models within 2 log-likelihood units of the opimal model. As with Table S4, models are ordered in descending log-likelihood score.
	Taxonomic Groups
Model ID #	Megalonychidae	Megatheriidae + Nothrotheriidae	Hapalopidae + Pelycodontidae	Mylodontidae + Bradypodidae + Pseudoglyptodontidae
92	Stasis	Driven Trend	Brownian Motion	Trended Random Walk
226	Stasis	Driven Trend	Trended Random Walk	Trended Random Walk
320	Trended Random Walk		Brownian Motion	Trended Random Walk
148	Brownian Motion	Driven Trend	Brownian Motion	Trended Random Walk
199	Driven Trend	Trended Random Walk	Brownian Motion	Driven Trend
231	Stasis	Trended Random Walk	Brownian Motion	Trended Random Walk
209	Driven Trend	Driven Trend	Brownian Motion	Trended Random Walk
315	Trended Random Walk		Trended Random Walk	Trended Random Walk

## Sheet: Table S6
Table S6. Parameter estimates for sloth body size for the analysis excluding extant sloth species (Choleopus and Bradypus). Only two models were found within 2 LnL units of the optimal score. Model numbers correspond to the same structure from Table S3.
				Estimates
	LnL	Clade	Model	μ0	σ0	α	β
220	0	Megalonychidae	Trended Random Walk	3.21442	0.556592	0.163432	0.212376
		Megatheriidae + Nothrotheriidae	Trended Random Walk	2.91746	0.705714	0.397255	0.169458
		Hapalopidae + Pelycodontidae	Brownian Motion	2.93322	0.175732	***	-0.0373819
		Mylodontidae + Bradypodidae + Pseudoglyptodontidae	Trended Random Walk	2.79625	4.94275	0.121327	-0.145856
218	-0.624602	Megalonychidae	Trended Random Walk	3.21442	0.556592	0.163432	0.212376
		Megatheriidae + Nothrotheriidae	Driven Trend	3.56619	2.15439	0.325496	***
		Hapalopidae + Pelycodontidae	Trended Random Walk	3.08539	0.1469	-0.0323708	-0.0312488
		Mylodontidae + Bradypodidae + Pseudoglyptodontidae	Trended Random Walk	2.79625	4.94275	0.121327	-0.145856

## Sheet: References
References
Bargo, M. S., S. F. Vizcaíno, F. M. Archuby, and R. E. Blanco. 2000. Limb bone proportions, strength and digging in some Lujanian (Late Pleistocene-Early Holocene) mylodontid ground sloths (Mammalia, Xenarthra). Journal of Vertebrate Paleontology 20:601-610.
Christiansen, P., and R. A. Fariña. 2003. Mass estimation of two fossil ground sloths (Mammalia, Xenarthra, Mylodontidae). Senckenbergiana Biologica 83:95-101.
Croft, D. A. 2000. Archaeohyracidae (Mammalia: Notoungulata) from the Tinguiririca Fauna, central Chile, and the evolution and paleoecology of South American mammalian herbivores. Pp. 179-212. Department of Organismal Biology and Anatomy. University of Chicago, Chicago.
Czerwonogora, A., and R. A. Fariña. 2012. How many Pleistocene species of Lestodon (Mammalia, Xenarthra, Tardigrada)? Journal of Systematic Palaeontology 11:251-263.
De Esteban-Trivigno, S., M. Mendoza, and M. De Renzi. 2008. Body mass estimation in Xenarthra: A predictive equation suitable for all quadrupedal terrestrial placentals? Journal of Morphology 269:1276-1293.
De Iuliis, G., G. H. Re, and S. F. Vizcaíno. 2004. The Toro Negro megatheriine (Mammalia, Xenarthra): A new species of Pyramiodontherium and a review of Plesiomegatherium. Journal of Vertebrate Paleontology 24:214-227.
Fariña, R. A., S. F. Vizcaíno, and M. S. Bargo. 1998. Body mass estimations in Lujanian (late Pleistocene-early Holocene of South America) mammal megafauna. Pp. 87-108.
Fields, S. E. 2010. The Ground Sloth Megalonyx. Transactions of the American Philosophical Society 100:3-73.
Finarelli JA, Goswami A (2013) Potential pitfalls of reconstructing deep time evolutionary history with only extant data, a case study using the Canidae (Mammalia, Carnivora). Evolution, 67, 3678-3685.
Gaudin, T. J. 2004. Phylogenetic relationships among sloths (Mammalia, Xenarthra, Tardigrada): the craniodental evidence. Zoological Journal of the Linnean Society 140:255-305.
McDonald, H. G. 2005. Paleoecology of extinct xenarthrans and the Great American biotic interchange. Bulletin of the Florida Museum of Natural History 45:313-333.
McDonald, H. G. 2012. Evolution of the Pedolateral Foot in Ground Sloths: Patterns of Change in the Astragalus. Journal of Mammalian Evolution 19:209-215.
McNab, B. K. 1985. Energetics, population biology, and distribution of xenarthrans, living and extinct. Pp. 219-232 in G. G. Montgomery, ed. The evolution and ecology of armadillos, sloths, and vermilinguas. Smithsonian Institution Press, Washington D.C.
Richard-Hansen, C., J. C. Vie, N. Vidal, and J. Keravec. 1999. Body measurements on 40 species of mammals from French Guiana. Journal of Zoology 247:419-428.
Saint-Andre, P.-A., and G. De Iuliis. 2001. The smallest and most ancient representative of the genus Megatherium Cuvier, 1796 (Xenarthra, Tardigrada, Megatheriidae), from the Pliocene of the Bolivian Altiplano. Geodiversitas 23:625-645.
Shockey, B. J., and F. Anaya. 2011. Grazing in a New Late Oligocene Mylodontid Sloth and a Mylodontid Radiation as a Component of the Eocene-Oligocene Faunal Turnover and the Early Spread of Grasslands/Savannas in South America. Journal of Mammalian Evolution 18:101-115.
Silva, M., and J. A. Downing. 1995. Handbook of mammalian body masses. CRC Press.
Smith, F. A., S. K. Lyons, S. K. M. Ernest, K. E. Jones, D. M. Kaufman, T. Dayan, P. A. Marquet, J. H. Brown, and J. P. Haskell. 2003. Body mass of late Quaternary mammals. Ecology 84(12):3403.
Stuart, A. J. 1991. Mammalian Extinctions in the Late Pleistocene of Northern Eurasia and North-America. Biological Reviews of the Cambridge Philosophical Society 66:453-562.
Vizcaíno, S. F., M. S. Bargo, and G. H. Cassini. 2006. Dental occlusal surface area in relation to body mass, food habits and other biological features in fossil xenarthrans. Ameghiniana 43:11-26.
Wetzel, R. M. 1985. The identification and distribution of recent Xenarthra (= Edentata). Pp. 5-21 in G. G. Montgomery, ed. The evolution and ecology of armadillos, sloths and vermilinguas. Smithsonian Institution Press Washington, DC.
White, J. L. 1993. Indicators of locomotor habits in xenarthrans: evidence for locomotor heterogeneity among fossil sloths. Journal of Vertebrate Paleontology 13:230-242.
Wootton, J. T. 1987. The Effects of Body-Mass, Phylogeny, Habitat, and Trophic Level on Mammalian Age at 1st Reproduction. Evolution 41:732-749.
